# Supplementary material for: Evidence for Strong Kinship Influence on the Extent of Linkage Disequilibrium in Cultivated Common Beans
Source: Genes (Basel). 2018 Dec 21;10(1):5. doi: 10.3390/genes10010005 (PMC6356217; doi:10.3390/genes10010005)
Supplement: Supplementary file 1 [file genes-10-00005-s001.zip › Table_S1.xlsx]

## Sheet: Plan1
Institution	Accession code	Phaseolin	Gene pool	Grain size	Commercial group
CIAT	A 0774	S	M	Medium	Creme
CIAT	A-449	S	M	Medium	Carioca
CIAT	AND-277	T	A	Large	Mottled
CIAT	AND-279	S	M	Small	Black
CIAT	Antioquia 8	T	A	Large	Mottled
CIAT	Apetito Blanco	S	M	Large	Mulatinho
CIAT	ARA - 1	S	M	Medium	Carioca
CIAT	ARC-3	S	M	Small	Black
CIAT	ARC-4	S	M	Medium	Black
CIAT	Baetão (30273)	S	M	Medium	Mottled
CIAT	Bagajo	T	A	Medium	Amendoim
CIAT	Barbunya	S	M	Medium	White
CIAT	BAT 447	S	M	Small	Creme
CIAT	Branco Argentino	T	A	Large	White
CIAT	CAL-143	T	A	Large	Mottled
CIAT	Chileno Branco	T	A	Large	White
CIAT	DOR-390	S	M	Medium	Black
CIAT	DOR-476	S	M	Medium	Red
CIAT	ECU-311	S	M	Medium	Pink
CIAT	EMP-407	S	M	Medium	Carioca
CIAT	EMP-81	S	M	Medium	Creme
CIAT	FEB 179	T	A	Large	Carioca
CIAT	FEB 180	S	M	Medium	Carioca
CIAT	FEB-176	S	M	Small	Carioca
CIAT	FEB-177	S	M	Small	Carioca
CIAT	Flor de Mayo	S	M	Large	Pink
CIAT	G2333	S	M	Medium	Red
CIAT	Garbancillo	S	M	Small	White
CIAT	Great Northern	S	M	Medium	White
CIAT	Guatemala-479	S	M	Small	Black
CIAT	Honduras-32	S	M	Medium	Black
CIAT	Jalo	T	A	Large	Jalo
CIAT	Jalo-110	T	A	Large	Jalo
CIAT	Jamapa (CIAT)	S	M	Medium	Black
CIAT	Jamapa (CNF-1671)x	S	M	Small	Black
CIAT	México-115	S	M	Medium	Yellow
CIAT	México-498	S	M	Medium	Black
CIAT	Mortiño	S	M	Small	Mottled
CIAT	Mulatinho(VP-102)	S	M	Medium	Creme
CIAT	Perry Marron	S	M	Small	Yellow
CIAT	Pinto-114	S	M	Large	Pinto Beans
CIAT	Pompadour	T	A	Large	Mottled
CIAT	Porrillo Sintético	S	M	Medium	Black
CIAT	Porrillo-1	S	M	Medium	Black
CIAT	Preto do Pocrone	S	M	Small	Black
CIAT	Preto-184	S	M	Medium	Black
CIAT	Preto-208	S	M	Medium	Black
CIAT	Puebla-152 (CIAT)	S	M	Medium	Black
CIAT	Puebla-152 (CNF-1807)	S	M	Small	Black
CIAT	RAZ-49	S	M	Medium	Black
CIAT	RAZ-55	S	M	Medium	Black
CIAT	RAZ-56	S	M	Small	Black
CIAT	Red Kidney	T	A	Large	Red
CIAT	Red Mexican	S	M	Medium	Red
CIAT	Sanilac	S	M	Small	White
CIAT	SEA - 5	S	M	Large	Creme
CIAT	Small White 59 Black	S	M	Small	Black
CIAT	TO	S	M	Medium	Carioca
CIAT	TU	S	M	Small	Black
CIAT	Turrialba-1	S	M	Small	Black
CIAT	VAX 1	S	M	Medium	Carioca
CIAT	Vermelhinho	T	A	Medium	Red
Embrapa	Aporé	S	M	Medium	Carioca
Embrapa	BRS - Cometa	S	M	Medium	Carioca
Embrapa	BRS - Horizonte	S	M	Medium	Carioca
Embrapa	BRS - Pontal	S	M	Medium	Carioca
Embrapa	BRS - Requinte	S	M	Medium	Carioca
Embrapa	BRS Pitanga	S	M	Small	Red
Embrapa	BRS Vereda	S	M	Small	Pink
Embrapa	BRSMG-Talismã	S	M	Medium	Carioca
Embrapa	Carioca Precoce	S	M	Small	Carioca
Embrapa	CNFC 10762	S	M	Medium	Carioca
Embrapa	Jalo Precoce	S	M	Large	Jalo
Embrapa	Pérola	S	M	Medium	Carioca
EPAGRI	CHC 98-42	S	M	Medium	Carioca
FEPAGRO	TB 01-13	S	M	Medium	Yellow
FT Sementes	FT 08-47	S	M	Medium	Carioca
FT Sementes	FT 08-75	S	M	Medium	Carioca
IAC	29/24-6-1-1	S	M	Small	Black
IAC	Alemão	S	M	Small	Black
IAC	Batista Brilhante (CB)	S	M	Small	Mulatinho
IAC	Carioca Comum	S	M	Medium	Carioca
IAC	C×U - 1.19	S	M	Large	Carioca
IAC	C×U - 1.5	T	A	Large	Black
IAC	C×U - 1.7	T	A	Large	Mulatinho
IAC	C×U - 2.11	T	A	Medium	Mulatinho
IAC	C×U - 2.16	S	M	Medium	Mottled
IAC	C×U - 7.8	S	M	Medium	Black
IAC	E/20-2-1	S	M	Medium	Black
IAC	Frijol Negro	S	M	Large	Black
IAC	Gen 41/35-3-2/2	S	M	Medium	Carioca
IAC	Gen 45/57-4-2-1/4	S	M	Medium	Carioca
IAC	Gen 45/57-7-3-1/2	S	M	Medium	Carioca
IAC	Gen 45/57-7-3-1/4	S	M	Medium	Carioca
IAC	Gen 49/61-1/2	S	M	Medium	Carioca
IAC	Gen 87/73-5-3/1	S	M	Medium	Carioca
IAC	Gen C 10-2-16/8	S	M	Medium	Carioca
IAC	Gen C 10-2-4/41	S	M	Medium	Carioca
IAC	Gen FAP - F3 - 2	S	M	Medium	Carioca
IAC	Gen FAP - F3 RC2-2	S	M	Medium	Carioca
IAC	Gen P10-1-9/38	S	M	Medium	Carioca
IAC	Gen05C1-3-2-1-1	S	M	Medium	Carioca
IAC	Gen05C1-3-3-1-1	S	M	Medium	Carioca
IAC	Gen05C2-1-1-1-1	S	M	Medium	Carioca
IAC	Gen05C2-1-1-1-3	S	M	Medium	Carioca
IAC	Gen05C2-1-6-1-1	S	M	Medium	Carioca
IAC	Gen05C3-2-4-1-1	S	M	Medium	Carioca
IAC	Gen05C3-2-4-1-7	S	M	Medium	Carioca
IAC	Gen05C4-3-1-1-1	S	M	Medium	Carioca
IAC	Gen05C4-3-1-1-2	S	M	Medium	Carioca
IAC	Gen05C4-4-3-1-2	S	M	Medium	Carioca
IAC	Gen05C4-6-2-1-2	S	M	Medium	Carioca
IAC	Gen05C5-1-2-2-2	S	M	Small	Carioca
IAC	Gen05C5-2-10-1-1	S	M	Medium	Carioca
IAC	Gen05C6-3-5-2-1	S	M	Small	Carioca
IAC	Gen05C6-4-5-1-2	S	M	Medium	Carioca
IAC	Gen05C7-3-2-2-2	S	M	Medium	Carioca
IAC	Gen05P3-1-6-1	T	A	Medium	Black
IAC	Gen05P4-2-6-2	T	A	Medium	Black
IAC	Gen05P5-3-8-1	T	A	Medium	Carioca
IAC	Gen05P5-3-8-2	T	A	Medium	Carioca
IAC	Gen05P5-4-8-2	T	A	Medium	Black
IAC	Gen05Pr11-2-13-1	S	M	Medium	Black
IAC	Gen05Pr11-2-14-2	S	M	Medium	Black
IAC	Gen05Pr11-2-3-1	S	M	Medium	Black
IAC	Gen05Pr11-3-5-1	S	M	Medium	Black
IAC	Gen05Pr11-6-5-1	S	M	Small	Black
IAC	Gen05PR13-1-6-1-2	S	M	Medium	Black
IAC	Gen05PR13-1-8-1-1	S	M	Medium	Black
IAC	Gen05PR13-1-8-1-2	S	M	Small	Black
IAC	Gen05PR13-2-2-1-2	S	M	Medium	Carioca
IAC	H96A102-1-1-152	S	M	Medium	Carioca
IAC	H96A28 - P4 - 1 - 1- 1 - 1	S	M	Medium	Carioca
IAC	H96A31-P2-1-1-1-1	S	M	Small	Carioca
IAC	IAC - Alvorada	S	M	Small	Carioca
IAC	IAC - Milênio	S	M	Medium	Carioca
IAC	IAC - Apuã	S	M	Medium	Carioca
IAC	IAC - AYSÓ	S	M	Medium	Carioca
IAC	IAC - Carioca	S	M	Medium	Carioca
IAC	IAC - Carioca Akytã	S	M	Small	Carioca
IAC	IAC - Carioca Aruã	S	M	Small	Carioca
IAC	IAC - Carioca Pyatã	T	A	Medium	Carioca
IAC	IAC - Carioca Tybatã	S	M	Medium	Carioca
IAC	IAC - Maravilha	S	M	Medium	Black
IAC	IAC - UNA	S	M	Small	Black
IAC	IAC - Votuporanga	S	M	Medium	Carioca
IAC	IAC - Ybaté	S	M	Medium	Carioca
IAC	IPR - Tangará	S	M	Medium	Carioca
IAC	J/39-1-3-2	S	M	Medium	Zebra
IAC	J/43-1-1-1	S	M	Medium	Carioca
IAC	J/43-5-1	S	M	Medium	Carioca
IAC	J/61-5-3-1	S	M	Medium	Carioca
IAC	Jabola	T	A	Large	Jalo
IAC	Oito e Nove	S	M	Small	Black
IAC	Rosado-13	S	M	Medium	Pink
IAC	Rosado G2	S	M	Medium	Pink
IAC	Tupi	S	M	Medium	Creme
IAC	U×C - 1.1	S	M	Medium	Mulatinho
IAC	U×C - 1.19	S	M	Small	Mulatinho
IAC	U×C - 1.2	S	M	Large	Mulatinho
IAC	U×C - 1.5	S	M	Large	Mottled
IAC	U×C - 2.18	T	A	Small	Black
IAC	U×C - 2.20	S	M	Medium	Mottled
IAC	U×C - 3.3	T	A	Large	Black
IAC	U×C - 9.16	S	M	Large	Mottled
IAPAR	IAPAR - 31	T	A	Small	Pinto Beans
IAPAR	IAPAR - 81	T	A	Medium	Carioca
IAPAR	LP 09-40	S	M	Medium	Carioca
IAPAR	LP-90-91 R. Bac.	S	M	Small	Carioca
Landrace	Caneludo	S	M	Small	Carioca
Landrace	Branquinho	S	M	Medium	Carioca
Landrace	Brasil 2	S	M	Small	Creme
Landrace	Campeão II	S	M	Medium	Carioca
Landrace	Carioca Lustroso	S	M	Medium	Carioca
Landrace	Feijão Suíço	T	A	Large	Creme
Landrace	Rio Tibagi	S	M	Small	Black
Landrace/CENA	Serro Azul Brilhante	S	M	Small	Yellow
Landrace/CENA	Serro Azul Fosco	S	M	Small	Mulatinho
UEM	LEC 01-11	S	M	Medium	Carioca
UFLA	Carioca MG	S	M	Medium	Carioca
