# Supplementary material for: Evidence for Strong Kinship Influence on the Extent of Linkage Disequilibrium in Cultivated Common Beans
Source: Genes (Basel). 2018 Dec 21;10(1):5. doi: 10.3390/genes10010005 (PMC6356217; doi:10.3390/genes10010005)
Supplement: Supplementary file 1 [file genes-10-00005-s001.zip › Table_S2.xlsx]

## Sheet: Plan1
	IAC panel
Chromosome	Window size for inputation	Accuracy
Pv01	12	0.977666
Pv02	13	0.980544
Pv03	11	0.978230
Pv04	11	0.973877
Pv05	15	0.974473
Pv06	16	0.978553
Pv07	22	0.975298
Pv08	16	0.973471
Pv09	10	0.981126
Pv10	20	0.972105
Pv11	16	0.975489
Average	14.7	0.976000
