# Supplementary material for: Evidence for Strong Kinship Influence on the Extent of Linkage Disequilibrium in Cultivated Common Beans
Source: Genes (Basel). 2018 Dec 21;10(1):5. doi: 10.3390/genes10010005 (PMC6356217; doi:10.3390/genes10010005)
Supplement: Supplementary file 1 [file genes-10-00005-s001.zip › Table_S3.xlsx]

## Sheet: Supp_table_IACDP
SNP_ID	alleles	chromosome	position	minor allele frequency	A_0774	A_449	Alemao	AND_277	AND_279	Antioquia_8	Apetito_Blanco	Apore	ARA_1	ARC_3	ARC_4	Baetao_30273	Bagajo	Barbunya	BAT_447	Batista_Brilhante_CB	Branco_Argentino	Branquinho	Brasil_2	BRS_Cometa	BRS_Horizonte	BRS_Pitanga	BRS_Pontal	BRS_Requinte	BRS_Vereda	BRSMG_Talisma	CAL_143	Campeao_II	Caneludo	Carioca_Comum	Carioca_Lustroso	Carioca_MG	Carioca_Precoce	CHC_98_42	Chileno_Branco	CNFC_10762	CxU_1_19	CxU_1_5	CxU_1_7	CxU_2_11	CxU_2_16	CxU_7_8	DOR_390	DOR_476	E_20_2_1
S1_152092	G/A	1	152092	0.4278	0	0	2	0	2	0	2	2	0	0	0	0	0	2	2	0	0	2	2	0	0	0	0	2	2	0	2	0	0	0	2	2	2	2	2	2	2	0	0	2	2	2	0	0	0
S1_205720	C/T	1	205720	0.0667	0	0	2	0	0	0	0	2	2	0	0	0	0	0	0	0	0	0	0	0	0	0	0	0	0	0	0	0	0	0	0	0	0	0	0	0	0	0	0	0	0	0	0	0	0
S1_205732	C/T	1	205732	0.1611	0	0	0	0	2	0	2	0	0	0	0	0	0	2	0	0	0	2	0	0	0	0	0	0	0	0	2	0	0	0	0	0	0	2	0	0	2	0	0	2	2	2	0	0	0
S1_212667	C/G	1	212667	0.4000	0	0	0	0	2	0	2	0	0	0	0	0	0	2	2	0	0	2	2	0	0	0	0	2	2	0	2	0	0	0	2	2	2	2	2	2	2	0	0	2	2	2	0	0	0
S1_235932	T/C	1	235932	0.4556	0	0	2	0	2	0	2	2	2	0	0	0	0	2	2	0	0	2	2	0	0	0	0	2	2	0	2	0	0	0	2	2	2	2	2	2	2	0	0	2	2	2	0	0	0
S1_235938	T/G	1	235938	0.4556	0	0	2	0	2	0	2	2	2	0	0	0	0	2	2	0	0	2	2	0	0	0	0	2	2	0	2	0	0	0	2	2	2	2	2	2	2	0	0	2	2	2	0	0	0
S1_274066	G/T	1	274066	0.1500	0	0	0	0	2	0	2	0	0	0	0	0	0	2	0	0	0	2	0	0	0	0	0	0	0	0	2	0	0	0	0	0	0	2	0	0	2	0	0	2	2	2	0	0	0
S1_274189	G/A	1	274189	0.3611	0	0	2	0	0	0	0	2	0	0	0	2	0	0	2	0	2	0	2	0	0	0	0	2	2	0	0	0	0	0	2	2	2	0	2	2	0	0	0	0	0	0	0	0	0
S1_274225	G/T	1	274225	0.4889	2	2	0	2	0	2	0	0	2	2	2	0	2	0	0	2	0	0	0	2	2	2	2	0	0	2	0	2	2	2	0	0	0	0	0	0	0	2	2	0	0	0	2	2	2
S1_297876	C/T	1	297876	0.2556	0	0	2	0	0	0	0	0	0	0	0	0	0	0	2	0	0	0	2	0	0	0	0	2	2	0	2	0	0	0	2	2	2	0	2	2	0	0	0	0	0	0	0	0	0
S1_302053	G/A	1	302053	0.2389	0	0	0	0	0	0	0	0	0	0	0	0	0	0	2	0	0	0	2	0	0	0	0	2	2	0	2	0	0	0	2	2	2	0	2	2	0	0	0	0	0	0	0	0	0
S1_302078	G/A	1	302078	0.4833	2	2	0	2	0	2	0	0	2	2	2	0	2	0	0	2	0	0	0	2	2	2	2	0	0	2	0	2	2	2	0	0	0	0	0	0	0	2	2	0	0	0	2	0	2
S1_303196	T/A	1	303196	0.1500	0	0	0	0	2	0	2	0	0	0	0	0	0	2	0	0	0	2	0	0	0	0	0	0	0	0	0	0	0	0	0	0	0	2	0	0	2	0	0	2	2	2	0	0	0
S1_303983	T/G	1	303983	0.1500	0	0	0	0	2	0	2	0	0	0	0	0	0	2	0	0	0	2	0	0	0	0	0	0	0	0	0	0	0	0	0	0	0	2	0	0	2	0	0	2	2	2	0	0	0
S1_304108	A/T	1	304108	0.1444	0	0	0	0	2	0	2	0	0	0	0	0	0	2	0	0	0	2	0	0	0	0	0	0	0	0	0	0	0	0	0	0	0	2	0	0	2	0	0	2	2	2	0	0	0
S1_436097	T/G	1	436097	0.2167	0	0	0	0	2	0	2	0	0	0	0	0	0	2	0	0	2	2	0	0	0	0	0	0	0	0	0	0	0	0	0	0	0	2	0	0	2	0	0	2	2	2	0	0	0
S1_436117	T/C	1	436117	0.2556	0	0	0	0	2	0	2	2	0	0	0	2	0	2	0	0	2	2	0	0	0	0	0	0	0	0	0	0	0	0	0	0	0	2	0	0	2	0	0	2	2	2	0	0	0
S1_436203	A/C	1	436203	0.2444	0	0	0	0	2	0	2	2	0	0	0	2	0	0	0	0	2	2	0	0	0	0	0	0	0	0	0	0	0	0	0	0	0	2	0	0	2	0	0	2	2	2	0	0	0
S1_436239	T/G	1	436239	0.2444	0	0	0	0	2	0	2	2	0	0	0	2	0	0	0	0	2	2	0	0	0	0	0	0	0	0	0	0	0	0	0	0	0	2	0	0	2	0	0	2	2	2	0	0	0
S1_475905	T/C	1	475905	0.2444	0	0	0	0	2	0	2	2	0	0	0	2	0	2	0	0	2	2	0	0	0	0	0	0	0	0	0	0	0	0	0	0	0	2	0	0	2	0	0	2	2	2	0	0	0
S1_497876	C/A	1	497876	0.1944	0	0	0	0	2	0	2	2	0	0	0	2	0	2	0	0	0	2	0	0	0	0	0	0	0	0	0	0	0	0	0	0	0	2	0	0	2	0	0	2	2	2	0	0	0
S1_498019	C/T	1	498019	0.1833	0	0	0	0	2	0	2	2	0	0	0	0	0	2	0	0	0	2	0	0	0	0	0	0	0	0	0	0	0	0	0	0	0	2	0	0	2	0	0	2	2	2	0	0	0
S1_526912	C/A	1	526912	0.1500	0	0	0	0	2	0	2	0	0	0	0	0	0	2	0	0	0	2	0	0	0	0	0	0	0	0	0	0	0	0	0	0	0	2	0	0	2	0	0	2	2	2	0	0	0
S1_600940	T/C	1	600940	0.0500	0	0	0	0	0	0	0	0	0	0	0	0	0	0	0	0	0	0	0	0	0	0	0	0	0	0	0	0	0	0	0	0	0	0	0	0	0	0	0	0	0	0	0	0	0
S1_600948	G/T	1	600948	0.0500	0	0	0	0	0	0	0	0	0	0	0	0	0	0	0	0	0	0	0	0	0	0	0	0	0	0	0	0	0	0	0	0	0	0	0	0	0	0	0	0	0	0	0	0	0
S1_600960	A/T	1	600960	0.2111	0	0	0	0	2	0	2	0	0	0	0	0	0	2	0	0	0	2	0	0	0	0	0	0	0	0	0	0	0	0	0	0	0	2	0	0	2	0	0	2	2	2	0	0	0
S1_600962	T/C	1	600962	0.2111	0	0	0	0	2	0	2	0	0	0	0	0	0	2	0	0	0	2	0	0	0	0	0	0	0	0	0	0	0	0	0	0	0	2	0	0	2	0	0	2	2	2	0	0	0
S1_600979	T/C	1	600979	0.1611	0	0	0	0	2	0	2	0	0	0	0	0	0	2	0	0	0	2	0	0	0	0	0	0	0	0	0	0	0	0	0	0	0	2	0	0	2	0	0	2	2	2	0	0	0
S1_604255	G/T	1	604255	0.0500	0	0	0	0	0	0	0	0	0	0	0	0	0	0	0	0	0	0	0	0	0	0	0	0	0	0	0	0	0	0	0	0	0	0	0	0	0	0	0	0	0	0	0	0	0
S1_631556	A/C	1	631556	0.1833	0	0	0	0	2	0	2	0	0	0	0	0	0	2	0	0	0	2	0	0	0	0	2	0	0	0	0	0	0	0	0	0	0	2	0	0	2	0	0	2	2	2	0	0	0
S1_758427	G/C	1	758427	0.0944	0	0	0	0	0	0	0	0	0	2	2	0	0	0	0	2	0	0	0	0	0	0	2	0	0	0	0	0	0	0	0	0	0	0	0	0	0	0	0	0	0	0	0	2	0
S1_758450	T/C	1	758450	0.0944	0	0	0	0	0	0	0	0	0	2	2	0	0	0	0	2	0	0	0	0	0	0	2	0	0	0	0	0	0	0	0	0	0	0	0	0	0	0	0	0	0	0	0	2	0
S1_946541	G/C	1	946541	0.3111	2	0	2	0	2	0	2	2	0	0	0	0	0	2	0	0	0	2	0	0	0	0	2	0	0	0	0	0	0	0	0	0	0	2	0	0	2	0	0	2	2	2	0	2	0
S1_973499	C/T	1	973499	0.1889	2	0	2	0	0	0	0	2	0	0	0	0	0	0	0	0	2	0	0	0	0	0	2	0	0	0	0	0	0	0	0	0	0	0	0	0	0	0	0	0	0	0	0	2	0
S1_973532	C/T	1	973532	0.1889	2	0	2	0	0	0	0	2	0	0	0	0	0	0	0	0	2	0	0	0	0	0	2	0	0	0	0	0	0	0	0	0	0	0	0	0	0	0	0	0	0	0	0	2	0
S1_992519	C/G	1	992519	0.1611	0	0	0	0	2	0	2	0	0	0	0	0	0	2	0	0	2	2	0	0	0	0	0	0	0	0	0	0	0	0	0	0	0	2	0	0	2	0	0	2	2	2	0	2	0
S1_1004947	T/G	1	1004947	0.1333	0	0	0	0	2	0	2	0	0	0	0	0	0	2	0	0	0	2	0	0	0	0	0	0	0	0	0	0	0	0	0	0	0	2	0	0	2	0	0	2	2	2	0	0	0
S1_1005027	G/T	1	1005027	0.1278	0	0	0	0	2	0	2	0	0	0	0	0	0	2	0	0	0	2	0	0	0	0	0	0	0	0	0	0	0	0	0	0	0	2	0	0	2	0	0	2	2	2	0	0	0
S1_1052423	T/A	1	1052423	0.0667	0	0	0	0	0	0	0	0	0	0	0	0	0	0	0	0	2	0	0	0	0	0	2	0	0	0	0	0	0	0	0	0	0	0	0	0	0	0	0	0	0	0	0	2	0
S1_1081473	T/G	1	1081473	0.0556	0	0	2	0	0	0	0	2	0	0	0	0	0	0	0	0	0	0	0	0	0	0	0	0	0	0	0	0	0	0	0	0	0	0	0	0	0	0	0	0	0	0	0	0	0
S1_1112452	T/G	1	1112452	0.2167	0	0	2	0	2	0	2	2	0	0	0	0	0	2	0	0	0	2	0	0	0	0	0	0	0	0	0	0	0	0	0	0	0	2	0	0	2	0	0	2	2	2	0	0	0
S1_1112464	T/C	1	1112464	0.1389	0	0	0	0	2	0	2	0	0	0	0	0	0	2	0	0	0	2	0	0	0	0	0	0	0	0	0	0	0	0	0	0	0	2	0	0	2	0	0	2	2	2	0	0	0
S1_1112488	T/A	1	1112488	0.2500	2	0	2	0	2	0	2	2	0	0	0	0	0	2	0	0	0	2	0	0	0	0	0	0	0	0	0	0	0	0	0	0	0	2	0	0	2	0	0	2	2	2	0	0	0
S1_1119251	A/T	1	1119251	0.0556	0	0	0	0	0	2	0	0	0	0	0	0	0	0	0	0	0	0	0	0	0	0	0	0	0	0	0	0	0	0	0	0	0	0	0	0	0	0	0	0	0	0	0	0	2
S1_1119254	G/A	1	1119254	0.1944	0	0	0	0	2	2	2	0	0	0	0	0	0	2	0	0	0	2	0	0	0	0	0	0	0	0	0	0	0	0	0	0	0	2	0	0	2	0	0	2	2	2	0	0	2
S1_1119387	C/T	1	1119387	0.0778	0	0	2	0	0	0	0	2	0	0	0	0	0	0	0	0	0	0	0	0	0	0	0	0	0	0	0	0	0	0	0	0	0	0	0	0	0	0	0	0	0	0	0	0	0
S1_1127956	A/G	1	1127956	0.2333	2	0	0	0	2	0	2	2	0	0	0	0	0	2	0	0	0	2	0	0	0	0	0	0	0	0	0	0	0	0	0	0	0	2	0	0	2	0	0	2	2	2	0	0	0
S1_1127977	C/T	1	1127977	0.1667	2	0	0	0	2	0	2	0	0	0	0	0	0	2	0	0	0	2	0	0	0	0	0	0	0	0	0	0	0	0	0	0	0	2	0	0	2	0	0	2	2	2	0	0	0
S1_1153421	T/A	1	1153421	0.0667	0	0	0	0	0	0	0	2	0	0	0	0	0	0	0	0	0	0	0	0	0	0	0	0	0	0	0	0	0	0	0	0	0	0	0	0	0	0	0	0	0	0	0	0	0
S1_1153469	A/T	1	1153469	0.0667	0	0	0	0	0	0	0	2	0	0	0	0	0	0	0	0	0	0	0	0	0	0	0	0	0	0	0	0	0	0	0	0	0	0	0	0	0	0	0	0	0	0	0	0	0
S1_1178120	T/C	1	1178120	0.3167	2	0	0	0	2	2	2	2	0	0	0	0	0	2	0	0	0	2	0	0	0	0	2	0	0	0	0	0	0	0	0	0	0	2	0	0	2	0	0	2	2	2	0	0	2
S1_1217818	A/G	1	1217818	0.1444	0	0	0	0	2	0	2	0	0	0	0	0	0	2	0	0	0	2	0	0	0	0	0	0	0	0	0	0	0	0	0	0	0	2	0	0	2	0	0	2	2	2	0	0	0
S1_1219053	A/C	1	1219053	0.1500	0	0	0	0	2	0	2	0	0	0	0	0	0	2	0	0	0	2	0	0	0	0	0	0	0	0	0	0	0	0	0	0	0	2	0	0	2	0	0	2	2	2	0	0	0
S1_1278361	A/G	1	1278361	0.0500	2	0	0	0	0	0	0	0	0	0	0	0	0	0	0	0	0	0	0	0	0	0	0	0	0	0	0	0	0	0	0	0	0	0	0	0	0	0	0	0	0	0	0	0	0
S1_1278718	G/C	1	1278718	0.1167	0	0	0	0	0	0	0	0	2	2	0	0	0	0	0	0	0	0	0	2	2	0	2	0	0	0	0	0	2	2	0	0	0	0	0	0	0	2	0	0	0	0	0	0	0
S1_1307376	G/A	1	1307376	0.1222	2	0	0	0	0	0	0	2	0	0	0	0	0	0	0	0	0	0	0	0	0	0	0	0	0	0	0	0	0	0	0	0	0	0	0	0	0	0	0	0	0	0	0	0	0
S1_1307379	A/G	1	1307379	0.1222	2	0	0	0	0	0	0	2	0	0	0	0	0	0	0	0	0	0	0	0	0	0	0	0	0	0	0	0	0	0	0	0	0	0	0	0	0	0	0	0	0	0	0	0	0
S1_1307411	A/G	1	1307411	0.1222	2	0	0	0	0	0	0	2	0	0	0	0	0	0	0	0	0	0	0	0	0	0	0	0	0	0	0	0	0	0	0	0	0	0	0	0	0	0	0	0	0	0	0	0	0
S1_1333764	G/A	1	1333764	0.0500	0	0	0	0	0	2	0	0	0	0	0	0	0	0	0	0	0	0	0	0	0	0	0	0	0	0	0	0	0	0	0	0	0	0	0	0	0	0	0	0	0	0	0	0	0
S1_1333765	A/G	1	1333765	0.0500	0	0	0	0	0	2	0	0	0	0	0	0	0	0	0	0	0	0	0	0	0	0	0	0	0	0	0	0	0	0	0	0	0	0	0	0	0	0	0	0	0	0	0	0	0
S1_1333814	C/T	1	1333814	0.0500	0	0	0	0	0	2	0	0	0	0	0	0	0	0	0	0	0	0	0	0	0	0	0	0	0	0	0	0	0	0	0	0	0	0	0	0	0	0	0	0	0	0	0	0	0
S1_1334362	C/G	1	1334362	0.2611	2	0	0	0	2	0	2	2	0	0	0	0	0	2	0	0	0	2	0	0	0	0	0	0	0	0	0	0	0	0	0	0	0	2	0	0	2	0	0	2	2	2	0	0	0
S1_1427577	G/A	1	1427577	0.3278	0	0	0	2	0	0	0	2	2	2	2	0	0	0	0	0	2	0	0	0	2	0	2	0	0	0	0	2	2	2	0	0	0	0	0	0	0	2	0	0	0	0	0	2	2
S1_1448535	T/C	1	1448535	0.4222	0	0	2	0	0	0	0	0	0	0	0	0	2	0	2	2	0	0	2	2	0	2	0	2	2	2	2	0	0	0	2	2	2	0	2	2	0	0	2	0	0	0	2	0	0
S1_1448551	C/G	1	1448551	0.4222	0	0	2	0	0	0	0	0	0	0	0	0	2	0	2	2	0	0	2	2	0	2	0	2	2	2	2	0	0	0	2	2	2	0	2	2	0	0	2	0	0	0	2	0	0
S1_1518293	A/G	1	1518293	0.0833	0	0	0	0	0	0	0	0	0	0	0	0	2	0	0	0	0	0	0	0	0	0	0	0	0	0	0	0	0	0	0	0	0	0	0	0	0	0	2	0	0	0	2	0	0
S1_1550891	C/G	1	1550891	0.2889	2	0	0	0	2	0	2	0	0	0	0	0	2	2	0	0	0	2	0	0	0	0	0	0	0	0	0	0	0	0	0	0	0	2	0	0	2	0	2	2	2	2	2	2	0
S1_1550977	A/T	1	1550977	0.2889	2	0	0	0	2	0	2	0	0	0	0	0	2	2	0	0	0	2	0	0	0	0	0	0	0	0	0	0	0	0	0	0	0	2	0	0	2	0	2	2	2	2	2	2	0
S1_1593794	C/G	1	1593794	0.1611	0	0	0	0	2	0	2	0	0	0	0	0	0	2	0	0	0	2	0	0	0	0	0	0	0	0	0	0	0	0	0	0	0	2	0	0	2	0	0	2	2	2	0	0	0
S1_1593813	C/T	1	1593813	0.1611	0	0	0	0	2	0	2	0	0	0	0	0	0	2	0	0	0	2	0	0	0	0	0	0	0	0	0	0	0	0	0	0	0	2	0	0	2	0	0	2	2	2	0	0	0
S1_1594025	G/C	1	1594025	0.1889	2	0	0	0	0	2	0	2	0	0	0	0	0	0	0	0	0	0	0	0	0	0	0	0	0	2	0	0	0	0	0	0	0	0	0	0	0	0	0	0	0	0	0	0	0
S1_1594034	G/T	1	1594034	0.1500	0	0	0	0	2	0	2	0	0	0	0	0	0	2	0	0	0	2	0	0	0	0	0	0	0	0	0	0	0	0	0	0	0	2	0	0	2	0	0	2	2	2	0	0	0
S1_1616638	C/T	1	1616638	0.1611	0	0	0	0	2	0	2	0	0	0	0	0	0	2	0	0	0	2	0	0	0	0	0	0	0	0	0	0	0	0	0	0	0	2	0	0	2	0	0	2	2	2	0	0	0
S1_1622371	T/G	1	1622371	0.1611	0	0	0	0	2	0	2	0	0	0	0	0	0	2	0	0	0	2	0	0	0	0	0	0	0	0	0	0	0	0	0	0	0	2	0	0	2	0	0	2	2	2	0	0	0
S1_1657761	C/A	1	1657761	0.1611	0	0	0	0	2	0	2	0	0	0	0	0	0	2	0	0	0	2	0	0	0	0	0	0	0	0	0	0	0	0	0	0	0	2	0	0	2	0	0	2	2	2	0	0	0
S1_1657802	A/T	1	1657802	0.1611	0	0	0	0	2	0	2	0	0	0	0	0	0	2	0	0	0	2	0	0	0	0	0	0	0	0	0	0	0	0	0	0	0	2	0	0	2	0	0	2	2	2	0	0	0
S1_1657817	T/A	1	1657817	0.1611	0	0	0	0	2	0	2	0	0	0	0	0	0	2	0	0	0	2	0	0	0	0	0	0	0	0	0	0	0	0	0	0	0	2	0	0	2	0	0	2	2	2	0	0	0
S1_1707556	G/A	1	1707556	0.0500	0	0	0	0	0	0	0	2	0	0	0	0	0	0	0	0	0	0	0	0	0	0	2	0	0	0	0	0	0	0	0	0	0	0	0	0	0	0	0	0	0	0	0	0	0
S1_1707579	C/T	1	1707579	0.1611	0	0	0	0	2	0	2	0	0	0	0	0	0	2	0	0	0	2	0	0	0	0	0	0	0	0	0	0	0	0	0	0	0	2	0	0	2	0	0	2	2	2	0	0	0
S1_1707631	T/C	1	1707631	0.2111	0	0	0	0	2	0	2	2	0	0	0	0	0	2	0	0	0	2	0	0	0	0	2	0	0	0	0	0	0	0	0	0	0	2	0	0	2	0	0	2	2	2	0	0	0
S1_1728850	C/T	1	1728850	0.0500	0	0	0	0	0	0	0	2	0	0	0	0	0	0	0	0	0	0	0	0	0	0	2	0	0	0	0	0	0	0	0	0	0	0	0	0	0	0	0	0	0	0	0	0	0
S1_1730499	T/C	1	1730499	0.0500	0	0	0	0	0	0	0	2	0	0	0	0	0	0	0	0	0	0	0	0	0	0	2	0	0	0	0	0	0	0	0	0	0	0	0	0	0	0	0	0	0	0	0	0	0
S1_1770715	C/T	1	1770715	0.1611	0	0	0	0	2	0	2	0	0	0	0	0	0	2	0	0	0	2	0	0	0	0	0	0	0	0	0	0	0	0	0	0	0	2	0	0	2	0	0	2	2	2	0	0	0
S1_1793233	A/G	1	1793233	0.1611	0	0	0	0	2	0	2	0	0	0	0	0	0	2	0	0	0	2	0	0	0	0	0	0	0	0	0	0	0	0	0	0	0	2	0	0	2	0	0	2	2	2	0	0	0
S1_1802669	T/G	1	1802669	0.2278	0	0	0	0	2	0	2	2	0	0	0	0	0	2	0	0	0	2	0	0	0	0	0	0	0	0	0	0	0	0	0	0	0	2	0	0	2	0	0	2	2	2	0	0	0
S1_1884448	T/C	1	1884448	0.1611	0	0	0	0	2	0	2	0	0	0	0	0	0	2	0	0	0	2	0	0	0	0	0	0	0	0	0	0	0	0	0	0	0	2	0	0	2	0	0	2	2	2	0	0	0
S1_1895639	T/A	1	1895639	0.1667	0	0	0	0	2	0	2	0	0	0	0	0	0	2	0	0	0	2	0	0	0	0	0	0	0	0	0	0	0	0	0	0	0	2	0	0	2	0	0	2	2	2	0	0	0
S1_1896548	T/A	1	1896548	0.1611	0	0	0	0	2	0	2	0	0	0	0	0	0	2	0	0	0	2	0	0	0	0	0	0	0	0	0	0	0	0	0	0	0	2	0	0	2	0	0	2	2	2	0	0	0
S1_1948232	T/A	1	1948232	0.1611	0	0	0	0	2	0	2	0	0	0	0	0	0	2	0	0	0	2	0	0	0	0	0	0	0	0	0	0	0	0	0	0	0	2	0	0	2	0	0	2	2	2	0	0	0
S1_1958303	T/A	1	1958303	0.1611	0	0	0	0	2	0	2	0	0	0	0	0	0	2	0	0	0	2	0	0	0	0	0	0	0	0	0	0	0	0	0	0	0	2	0	0	2	0	0	2	2	2	0	0	0
S1_1979739	C/T	1	1979739	0.0611	0	0	0	0	0	0	0	2	0	0	0	0	0	0	0	0	0	0	0	0	0	0	0	0	0	0	0	0	0	0	0	0	0	0	0	0	0	0	0	0	0	0	0	0	0
S1_1979888	C/G	1	1979888	0.0611	0	0	0	0	0	0	0	2	0	0	0	0	0	0	0	0	0	0	0	0	0	0	0	0	0	0	0	0	0	0	0	0	0	0	0	0	0	0	0	0	0	0	0	0	0
S1_2030799	G/A	1	2030799	0.1611	0	0	0	0	2	0	2	0	0	0	0	0	0	2	0	0	0	2	0	0	0	0	0	0	0	0	0	0	0	0	0	0	0	2	0	0	2	0	0	2	2	2	0	0	0
S1_2048173	G/A	1	2048173	0.1611	0	0	0	0	2	0	2	0	0	0	0	0	0	2	0	0	0	2	0	0	0	0	0	0	0	0	0	0	0	0	0	0	0	2	0	0	2	0	0	2	2	2	0	0	0
S1_2066750	A/G	1	2066750	0.2333	0	0	0	0	2	0	2	2	0	0	0	0	0	2	0	0	0	2	0	0	0	0	2	0	0	0	0	0	0	0	0	0	0	2	0	0	2	0	0	2	2	2	0	0	0
S1_2066751	A/G	1	2066751	0.2333	0	0	0	0	2	0	2	2	0	0	0	0	0	2	0	0	0	2	0	0	0	0	2	0	0	0	0	0	0	0	0	0	0	2	0	0	2	0	0	2	2	2	0	0	0
S1_2066760	T/C	1	2066760	0.2278	0	0	0	0	2	0	2	2	0	0	0	0	0	2	0	0	0	2	0	0	0	0	2	0	0	0	0	0	0	0	0	0	0	2	0	0	2	0	0	2	2	2	0	0	0
S1_2070390	T/A	1	2070390	0.2667	0	0	0	0	2	0	2	2	0	0	0	0	0	2	0	0	0	2	0	0	0	0	2	0	0	0	0	0	0	0	0	0	0	2	0	0	2	0	0	2	2	2	0	0	0
S1_2070398	C/T	1	2070398	0.1111	0	0	0	0	0	0	0	2	0	0	0	0	0	0	0	0	0	0	0	0	0	0	2	0	0	0	0	0	0	0	0	0	0	0	0	0	0	0	0	0	0	0	0	0	0
S1_2120019	T/C	1	2120019	0.4944	2	0	0	0	2	2	2	0	2	2	0	0	0	2	0	2	2	2	0	0	2	0	0	0	0	2	0	2	2	2	0	2	0	2	0	0	2	2	2	2	2	2	2	2	2
S1_2120638	C/G	1	2120638	0.3389	2	0	0	0	0	2	0	0	2	2	0	0	0	0	0	2	2	0	0	0	2	0	0	0	0	2	0	2	2	2	0	0	0	0	0	0	0	2	2	0	0	0	2	2	2
S1_2130337	G/A	1	2130337	0.1611	0	0	0	0	2	0	2	0	0	0	0	0	0	2	0	0	0	2	0	0	0	0	0	0	0	0	0	0	0	0	0	2	0	2	0	0	2	0	0	2	2	2	0	0	0
S1_2165744	C/T	1	2165744	0.4222	2	0	0	0	2	0	2	0	2	2	0	0	0	2	0	0	2	2	0	0	2	0	0	0	0	0	0	2	2	2	0	2	0	2	0	0	2	2	2	2	2	2	2	2	2
S1_2165753	A/G	1	2165753	0.1611	0	0	0	0	2	0	2	0	0	0	0	0	0	2	0	0	0	2	0	0	0	0	0	0	0	0	0	0	0	0	0	2	0	2	0	0	2	0	0	2	2	2	0	0	0
S1_2165837	C/A	1	2165837	0.4278	2	0	0	0	2	0	2	0	2	2	0	0	0	2	0	0	2	2	0	0	2	0	2	0	0	0	0	2	2	2	0	2	0	2	0	0	2	2	2	2	2	2	2	2	2
S1_2213560	C/T	1	2213560	0.1611	0	0	0	0	2	0	2	0	0	0	0	0	0	2	0	0	0	2	0	0	0	0	0	0	0	0	0	0	0	0	0	2	0	2	0	0	2	0	0	2	2	2	0	0	0
S1_2213603	A/T	1	2213603	0.1611	0	0	0	0	2	0	2	0	0	0	0	0	0	2	0	0	0	2	0	0	0	0	0	0	0	0	0	0	0	0	0	2	0	2	0	0	2	0	0	2	2	2	0	0	0
S1_2277546	T/G	1	2277546	0.3722	2	2	0	0	0	0	0	2	0	2	0	2	2	0	0	0	2	0	0	0	2	0	2	0	0	0	0	0	0	0	0	0	0	0	0	0	0	2	2	0	0	0	2	2	2
S1_2277553	T/C	1	2277553	0.3722	2	2	0	0	0	0	0	2	0	2	0	2	2	0	0	0	2	0	0	0	2	0	2	0	0	0	0	0	0	0	0	0	0	0	0	0	0	2	2	0	0	0	2	2	2
S1_2277565	T/C	1	2277565	0.3722	2	2	0	0	0	0	0	2	0	2	0	2	2	0	0	0	2	0	0	0	2	0	2	0	0	0	0	0	0	0	0	0	0	0	0	0	0	2	2	0	0	0	2	2	2
S1_2295604	A/T	1	2295604	0.0500	0	2	0	0	0	0	0	2	0	0	0	0	0	0	0	0	0	0	0	0	0	0	2	0	0	0	0	0	0	0	0	0	0	0	0	0	0	0	0	0	0	0	0	0	0
S1_2372024	C/G	1	2372024	0.1667	0	0	0	0	2	0	2	0	0	0	0	0	0	2	0	0	0	2	0	0	0	0	0	0	0	0	0	0	0	0	0	2	0	2	0	0	2	0	0	2	2	2	0	0	0
S1_2372534	C/T	1	2372534	0.1611	0	0	0	0	2	0	2	0	0	0	0	0	0	2	0	0	0	2	0	0	0	0	0	0	0	0	0	0	0	0	0	2	0	2	0	0	2	0	0	2	2	2	0	0	0
S1_2372591	C/T	1	2372591	0.1611	0	0	0	0	2	0	2	0	0	0	0	0	0	2	0	0	0	2	0	0	0	0	0	0	0	0	0	0	0	0	0	2	0	2	0	0	2	0	0	2	2	2	0	0	0
S1_2385576	G/A	1	2385576	0.1333	0	0	0	0	0	0	0	0	2	0	0	0	0	0	0	0	0	0	0	0	2	0	0	0	0	0	0	0	0	0	0	0	0	0	0	0	0	0	2	0	0	0	2	2	0
S1_2385609	A/T	1	2385609	0.1333	0	0	0	0	0	0	0	0	2	0	0	0	0	0	0	0	0	0	0	0	2	0	0	0	0	0	0	0	0	0	0	0	0	0	0	0	0	0	2	0	0	0	2	2	0
S1_2411120	T/C	1	2411120	0.1556	0	0	0	0	0	0	0	0	2	0	0	0	0	0	0	0	0	0	0	0	2	0	0	0	0	0	0	0	0	0	0	2	0	0	0	0	0	0	2	0	0	0	2	2	0
S1_2412693	A/T	1	2412693	0.1556	0	0	0	0	2	0	2	0	0	0	0	0	0	2	0	0	0	2	0	0	0	0	0	0	0	0	0	0	0	0	0	0	0	2	0	0	2	0	0	2	2	2	0	0	0
S1_2412710	C/A	1	2412710	0.1556	0	0	0	0	2	0	2	0	0	0	0	0	0	2	0	0	0	2	0	0	0	0	0	0	0	0	0	0	0	0	0	0	0	2	0	0	2	0	0	2	2	2	0	0	0
S1_2436166	T/C	1	2436166	0.1444	0	0	0	0	0	0	0	0	2	0	0	0	0	0	0	0	0	0	0	0	2	0	0	0	0	0	0	0	0	0	0	0	0	0	0	0	0	0	2	0	0	0	2	2	0
S1_2490091	G/T	1	2490091	0.1667	0	0	0	0	2	0	2	0	0	0	0	0	0	2	0	0	0	2	0	0	0	0	0	0	0	0	0	0	0	0	0	2	0	2	0	0	2	0	0	2	2	2	0	0	0
S1_2504110	T/C	1	2504110	0.2000	0	0	0	0	0	0	0	0	2	0	0	0	0	0	0	0	0	0	0	0	2	0	0	0	0	0	0	0	0	0	0	0	0	0	0	0	0	0	2	0	0	0	2	2	0
S1_2518677	C/T	1	2518677	0.3222	0	0	0	0	2	0	2	0	2	0	0	0	0	2	0	0	0	2	0	0	0	0	0	0	0	0	0	0	0	0	0	2	0	2	0	0	2	0	0	2	2	2	0	2	0
S1_2555292	A/G	1	2555292	0.3667	0	0	0	0	2	2	2	0	2	0	0	0	0	2	0	0	0	2	0	0	0	0	0	0	0	0	0	0	0	0	0	2	0	2	0	0	2	0	0	2	2	2	0	2	0
S1_2586039	G/A	1	2586039	0.1667	0	0	0	0	2	0	2	0	0	0	0	0	0	2	0	0	0	2	0	0	0	0	0	0	0	0	0	0	0	0	0	2	0	2	0	0	2	0	0	2	2	2	0	0	0
S1_2586323	A/T	1	2586323	0.1667	0	0	0	0	2	0	2	0	0	0	0	0	0	2	0	0	0	2	0	0	0	0	0	0	0	0	0	0	0	0	0	2	0	2	0	0	2	0	0	2	2	2	0	0	0
S1_2586381	A/T	1	2586381	0.1611	0	0	0	0	2	0	2	0	0	0	0	0	0	2	0	0	0	2	0	0	0	0	0	0	0	0	0	0	0	0	0	2	0	2	0	0	2	0	0	2	2	2	0	0	0
S1_2586400	A/C	1	2586400	0.1611	0	0	0	0	2	0	2	0	0	0	0	0	0	2	0	0	0	2	0	0	0	0	0	0	0	0	0	0	0	0	0	2	0	2	0	0	2	0	0	2	2	2	0	0	0
S1_2587349	C/T	1	2587349	0.1611	0	0	0	0	2	0	2	0	0	0	0	0	0	2	0	0	0	2	0	0	0	0	0	0	0	0	0	0	0	0	0	2	0	2	0	0	2	0	0	2	2	2	0	0	0
S1_2587363	T/A	1	2587363	0.1611	0	0	0	0	2	0	2	0	0	0	0	0	0	2	0	0	0	2	0	0	0	0	0	0	0	0	0	0	0	0	0	2	0	2	0	0	2	0	0	2	2	2	0	0	0
S1_2587408	T/A	1	2587408	0.1667	0	0	0	0	2	0	2	0	0	0	0	0	0	2	0	0	0	2	0	0	0	0	0	0	0	0	0	0	0	0	0	2	0	2	0	0	2	0	0	2	2	2	0	0	0
S1_2587554	A/T	1	2587554	0.1667	0	0	0	0	2	0	2	0	0	0	0	0	0	2	0	0	0	2	0	0	0	0	0	0	0	0	0	0	0	0	0	2	0	2	0	0	2	0	0	2	2	2	0	0	0
S1_2625991	C/T	1	2625991	0.2000	0	0	0	0	0	2	0	0	2	0	0	0	0	0	0	0	0	0	0	0	0	0	2	0	0	0	0	0	0	0	0	0	0	0	0	0	0	0	0	0	0	0	0	2	0
S1_2626214	G/A	1	2626214	0.3722	0	0	0	0	2	2	2	0	2	0	0	0	0	2	0	0	0	2	0	0	0	0	2	0	0	0	0	0	0	0	0	2	0	2	0	0	2	0	0	2	2	2	0	2	0
S1_2645714	A/T	1	2645714	0.3222	0	0	0	0	2	0	2	0	2	0	0	0	0	2	0	0	0	2	0	0	0	0	2	0	0	0	0	0	0	0	0	2	0	2	0	0	2	0	0	2	2	2	0	2	0
S1_2645720	G/T	1	2645720	0.3167	0	0	0	0	2	0	2	0	2	0	0	0	0	2	0	0	0	2	0	0	0	0	2	0	0	0	0	0	0	0	0	2	0	2	0	0	2	0	0	2	2	2	0	2	0
S1_2649402	A/T	1	2649402	0.3333	0	0	0	0	2	0	2	0	2	0	0	0	0	2	0	0	0	2	0	0	0	0	2	0	0	0	0	0	0	0	0	2	0	2	0	0	2	0	0	2	2	2	0	2	0
S1_2649406	C/T	1	2649406	0.3333	0	0	0	0	2	0	2	0	2	0	0	0	0	2	0	0	0	2	0	0	0	0	2	0	0	0	0	0	0	0	0	2	0	2	0	0	2	0	0	2	2	2	0	2	0
S1_2707545	T/C	1	2707545	0.1833	2	0	0	0	0	0	0	2	0	2	0	0	2	0	0	0	0	0	0	0	0	0	0	0	0	0	0	0	0	0	0	0	0	0	0	0	0	2	2	0	0	0	2	0	2
S1_2714397	G/C	1	2714397	0.1778	0	0	0	0	2	0	2	0	0	0	0	0	0	2	0	0	0	2	0	0	0	0	0	0	0	0	0	0	0	0	0	2	0	2	0	0	2	0	0	2	2	2	0	0	0
S1_2746987	C/A	1	2746987	0.1611	0	0	0	0	2	0	2	0	0	0	0	0	0	2	0	0	0	2	0	0	0	0	0	0	0	0	0	0	0	0	0	2	0	2	0	0	2	0	0	2	2	2	0	0	0
S1_2882220	A/T	1	2882220	0.0500	0	0	0	0	0	0	0	2	0	0	0	0	0	0	2	0	0	0	0	0	0	0	0	0	0	0	0	0	0	0	0	0	0	0	0	0	0	0	0	0	0	0	0	0	0
S1_2882224	T/C	1	2882224	0.0500	0	0	0	0	0	0	0	2	0	0	0	0	0	0	2	0	0	0	0	0	0	0	0	0	0	0	0	0	0	0	0	0	0	0	0	0	0	0	0	0	0	0	0	0	0
S1_2910093	A/G	1	2910093	0.1056	0	2	0	0	0	0	0	2	0	0	0	0	0	0	2	0	0	0	0	0	0	0	2	0	0	0	0	0	0	0	0	0	0	0	0	0	0	0	0	0	0	0	0	0	0
S1_2910118	T/A	1	2910118	0.1056	0	2	0	0	0	0	0	2	0	0	0	0	0	0	2	0	0	0	0	0	0	0	2	0	0	0	0	0	0	0	0	0	0	0	0	0	0	0	0	0	0	0	0	0	0
S1_2910145	G/T	1	2910145	0.1056	0	2	0	0	0	0	0	2	0	0	0	0	0	0	2	0	0	0	0	0	0	0	2	0	0	0	0	0	0	0	0	0	0	0	0	0	0	0	0	0	0	0	0	0	0
S1_2910283	T/G	1	2910283	0.1056	0	2	0	0	0	0	0	2	0	0	0	0	0	0	2	0	0	0	0	0	0	0	2	0	0	0	0	0	0	0	0	0	0	0	0	0	0	0	0	0	0	0	0	0	0
S1_2910287	T/C	1	2910287	0.1111	0	2	0	0	0	0	0	2	0	0	0	0	0	0	2	0	0	0	0	0	0	0	2	0	0	0	0	0	0	0	0	0	0	0	0	0	0	0	0	0	0	0	0	0	0
S1_2956751	A/T	1	2956751	0.2889	0	2	0	0	2	0	2	2	0	0	0	0	0	2	2	0	0	2	0	0	0	0	2	0	0	0	0	0	0	0	0	0	0	2	0	0	2	0	0	2	2	2	0	0	0
S1_3074774	C/T	1	3074774	0.0833	0	2	0	0	0	0	0	0	0	0	0	0	0	0	0	0	0	0	0	0	0	0	0	0	0	0	0	0	0	0	0	0	0	0	0	0	0	0	0	0	0	0	0	0	0
S1_3074797	C/G	1	3074797	0.1333	0	0	0	0	2	0	2	0	0	0	0	0	0	2	0	0	0	2	0	0	0	0	0	0	0	0	0	0	0	0	0	0	0	2	0	0	0	0	0	2	2	2	0	0	0
S1_3074844	G/A	1	3074844	0.1333	0	0	0	0	2	0	2	0	0	0	0	0	0	2	0	0	0	2	0	0	0	0	0	0	0	0	0	0	0	0	0	0	0	2	0	0	0	0	0	2	2	2	0	0	0
S1_3292464	C/T	1	3292464	0.1500	0	0	0	0	2	0	2	0	0	0	0	0	0	2	0	0	0	2	0	0	0	0	0	0	0	0	0	0	0	0	0	0	0	2	0	0	2	0	0	2	2	2	0	0	0
S1_3292550	C/A	1	3292550	0.1500	0	0	0	0	2	0	2	0	0	0	0	0	0	2	0	0	0	2	0	0	0	0	0	0	0	0	0	0	0	0	0	0	0	2	0	0	2	0	0	2	2	2	0	0	0
S1_3292557	T/C	1	3292557	0.1500	0	0	0	0	2	0	2	0	0	0	0	0	0	2	0	0	0	2	0	0	0	0	0	0	0	0	0	0	0	0	0	0	0	2	0	0	2	0	0	2	2	2	0	0	0
S1_3294550	G/A	1	3294550	0.0500	0	0	0	0	2	0	2	0	0	0	0	0	0	0	0	0	0	2	0	0	0	0	0	0	0	0	0	0	0	0	0	0	0	0	0	0	0	0	0	0	0	0	0	0	0
S1_3313322	T/C	1	3313322	0.1500	0	0	0	0	2	0	2	0	0	0	0	0	0	2	0	0	0	2	0	0	0	0	0	0	0	0	0	0	0	0	0	0	0	2	0	0	2	0	0	2	2	2	0	0	0
S1_3378771	A/G	1	3378771	0.1500	0	0	0	0	2	0	2	0	0	0	0	0	0	2	0	0	0	2	0	0	0	0	0	0	0	0	0	0	0	0	0	0	0	2	0	0	2	0	0	2	2	2	0	0	0
S1_3411794	A/T	1	3411794	0.1500	0	0	0	0	2	0	2	0	0	0	0	0	0	2	0	0	0	2	0	0	0	0	0	0	0	0	0	0	0	0	0	0	0	2	0	0	2	0	0	2	2	2	0	0	0
S1_3411879	T/A	1	3411879	0.1500	0	0	0	0	2	0	2	0	0	0	0	0	0	2	0	0	0	2	0	0	0	0	0	0	0	0	0	0	0	0	0	0	0	2	0	0	2	0	0	2	2	2	0	0	0
S1_3457647	A/G	1	3457647	0.1500	0	0	0	0	2	0	2	0	0	0	0	0	0	2	0	0	0	2	0	0	0	0	0	0	0	0	0	0	0	0	0	0	0	2	0	0	2	0	0	2	2	2	0	0	0
S1_3462946	C/G	1	3462946	0.1111	0	0	0	0	0	0	0	2	0	0	0	0	0	0	2	0	0	0	0	0	0	0	0	0	0	0	0	0	0	0	0	0	0	0	0	0	0	0	0	0	0	0	0	0	0
S1_3462961	A/T	1	3462961	0.1056	0	0	0	0	0	0	0	2	0	0	0	0	0	0	2	0	0	0	0	0	0	0	0	0	0	0	0	0	0	0	0	0	0	0	0	0	0	0	0	0	0	0	0	0	0
S1_3546058	C/T	1	3546058	0.1389	0	0	0	0	2	0	2	0	0	0	0	0	0	2	0	0	0	2	0	0	0	0	0	0	0	0	0	0	0	0	0	0	0	2	0	0	0	0	0	2	2	2	0	0	0
S1_3586297	G/C	1	3586297	0.1556	0	0	0	0	2	0	2	0	0	0	0	0	0	2	0	0	0	2	0	0	0	0	0	0	0	0	0	0	0	0	0	0	0	2	0	0	2	0	0	2	2	2	0	0	0
S1_3787877	T/C	1	3787877	0.1556	0	0	0	0	2	0	2	0	0	0	0	0	0	2	0	0	0	2	0	0	0	0	0	0	0	0	0	0	0	0	0	0	0	2	0	0	2	0	0	2	2	2	0	0	0
S1_3807683	A/T	1	3807683	0.1556	0	0	0	0	2	0	2	0	0	0	0	0	0	2	0	0	0	2	0	0	0	0	0	0	0	0	0	0	0	0	0	0	0	2	0	0	2	0	0	2	2	2	0	0	0
S1_3830083	A/G	1	3830083	0.1556	0	0	0	0	2	0	2	0	0	0	0	0	0	2	0	0	0	2	0	0	0	0	0	0	0	0	0	0	0	0	0	0	0	2	0	0	2	0	0	2	2	2	0	0	0
S1_3840099	C/A	1	3840099	0.1611	0	0	0	0	2	0	2	0	0	0	0	0	0	2	0	0	0	2	0	0	0	0	0	0	0	0	0	0	0	0	0	0	0	2	0	0	2	0	0	2	2	2	0	0	0
S1_3864513	C/T	1	3864513	0.1611	0	0	0	0	2	0	2	0	0	0	0	0	0	2	0	0	0	2	0	0	0	0	0	0	0	0	0	0	0	0	0	0	0	2	0	0	2	0	0	2	2	2	0	0	0
S1_3864542	A/C	1	3864542	0.1611	0	0	0	0	2	0	2	0	0	0	0	0	0	2	0	0	0	2	0	0	0	0	0	0	0	0	0	0	0	0	0	0	0	2	0	0	2	0	0	2	2	2	0	0	0
S1_3864677	C/G	1	3864677	0.1500	0	0	0	0	2	0	2	0	0	0	0	0	0	2	0	0	0	2	0	0	0	0	0	0	0	0	0	0	0	0	0	0	0	2	0	0	2	0	0	2	2	2	0	0	0
S1_3864688	C/T	1	3864688	0.1500	0	0	0	0	2	0	2	0	0	0	0	0	0	2	0	0	0	2	0	0	0	0	0	0	0	0	0	0	0	0	0	0	0	2	0	0	2	0	0	2	2	2	0	0	0
S1_4063308	G/T	1	4063308	0.1556	0	0	0	0	2	0	2	0	0	0	0	0	0	2	0	0	0	2	0	0	0	0	0	0	0	0	0	0	0	0	0	0	0	2	0	0	2	0	0	2	2	2	0	0	0
S1_4105926	A/G	1	4105926	0.4444	0	0	0	0	0	2	0	2	0	0	0	0	2	0	2	0	2	0	2	0	2	2	0	0	0	0	0	2	2	2	2	2	0	0	0	0	0	0	0	0	0	0	0	0	0
S1_4179871	T/A	1	4179871	0.3111	0	0	0	0	2	0	2	2	0	0	0	0	0	2	2	0	0	2	0	0	0	0	0	0	0	0	0	0	0	0	0	0	0	2	0	0	2	0	0	2	2	2	0	0	0
S1_4213067	T/C	1	4213067	0.0611	0	0	0	0	0	0	0	0	0	0	0	0	0	0	0	0	0	0	0	0	0	0	0	0	0	0	0	0	0	0	0	0	0	0	0	0	0	0	0	0	0	0	0	0	0
S1_4246640	C/T	1	4246640	0.0611	0	0	0	0	0	0	0	0	0	0	0	0	0	0	0	0	0	0	0	0	0	0	0	0	0	0	0	0	0	0	0	0	0	0	0	0	0	0	0	0	0	0	0	0	0
S1_4298402	A/T	1	4298402	0.3333	0	0	0	0	2	0	2	2	2	0	0	0	0	2	2	2	2	2	0	0	0	0	0	0	0	0	0	0	0	0	0	0	0	2	0	0	2	0	0	2	2	2	0	0	0
S1_4327263	G/T	1	4327263	0.0556	0	0	0	0	0	0	0	0	0	0	0	0	0	0	0	0	0	0	0	0	0	0	0	0	0	0	0	0	0	0	0	0	0	0	0	0	0	0	0	0	0	0	0	0	0
S1_4327295	T/C	1	4327295	0.0556	0	0	0	0	0	0	0	0	0	0	0	0	0	0	0	0	0	0	0	0	0	0	0	0	0	0	0	0	0	0	0	0	0	0	0	0	0	0	0	0	0	0	0	0	0
S1_4348455	C/T	1	4348455	0.2111	0	0	0	0	0	2	0	0	2	0	0	0	2	0	0	2	2	0	0	0	2	0	0	2	0	0	0	0	0	0	0	2	0	0	0	0	0	0	0	0	0	0	0	0	0
S1_4420197	A/C	1	4420197	0.0944	0	0	0	0	0	0	0	2	0	0	0	0	2	2	2	0	0	0	0	0	0	0	0	0	0	0	0	0	0	0	0	2	0	0	0	0	0	0	0	0	0	0	0	0	0
S1_4420207	C/A	1	4420207	0.0556	0	0	0	0	0	0	0	0	0	0	0	0	0	0	0	0	0	0	0	0	0	0	0	0	0	0	0	0	0	0	0	0	0	0	0	0	0	0	0	0	0	0	0	0	0
S1_4420212	A/C	1	4420212	0.0722	0	0	0	0	0	0	0	2	2	0	0	0	0	0	2	0	0	0	0	0	0	0	0	0	0	0	0	2	0	0	0	2	0	0	0	0	0	0	0	0	0	0	0	0	0
S1_4420245	G/A	1	4420245	0.1667	0	0	0	0	2	0	2	0	0	0	0	0	0	2	0	0	0	2	0	0	0	0	0	0	0	0	0	0	0	0	0	0	0	2	0	0	2	0	0	2	2	2	0	0	0
S1_4420320	C/G	1	4420320	0.1667	0	0	0	0	2	0	2	0	0	0	0	0	0	2	0	0	0	2	0	0	0	0	0	0	0	0	0	0	0	0	0	0	0	2	0	0	2	0	0	2	2	2	0	0	0
S1_4426691	A/C	1	4426691	0.2500	0	0	0	0	2	0	2	2	2	0	0	0	0	2	2	2	2	2	0	0	0	0	0	0	0	0	0	0	0	0	0	0	0	2	0	0	2	0	0	2	2	2	0	0	0
S1_4473683	C/T	1	4473683	0.1611	0	0	0	0	2	0	2	0	0	0	0	0	0	2	0	0	0	2	0	0	0	0	0	0	0	0	0	0	0	0	0	0	0	2	0	0	2	0	0	2	2	2	0	0	0
S1_4473713	C/T	1	4473713	0.1611	0	0	0	0	2	0	2	0	0	0	0	0	0	2	0	0	0	2	0	0	0	0	0	0	0	0	0	0	0	0	0	0	0	2	0	0	2	0	0	2	2	2	0	0	0
S1_4473827	T/C	1	4473827	0.0556	0	0	0	0	0	0	0	0	0	0	0	0	0	0	0	0	0	0	0	0	0	0	0	0	0	0	0	0	0	0	0	0	0	0	0	0	0	0	0	0	0	0	0	0	0
S1_4480400	G/A	1	4480400	0.0889	0	0	0	0	0	0	0	2	0	0	0	0	0	0	2	0	0	0	0	0	0	0	0	0	0	0	0	0	0	0	0	0	0	0	0	0	0	0	0	0	0	0	0	0	0
S1_4480439	C/T	1	4480439	0.0500	0	0	0	0	0	0	0	0	0	0	0	0	0	0	0	0	0	0	0	0	0	0	0	0	0	0	0	0	0	0	0	0	0	0	0	0	0	0	0	0	0	0	0	0	0
S1_4480587	C/T	1	4480587	0.0556	0	0	0	0	0	0	0	0	0	0	0	0	0	0	0	0	0	0	0	0	0	0	0	0	0	0	0	0	0	0	0	0	0	0	0	0	0	0	0	0	0	0	0	0	0
S1_4556729	T/C	1	4556729	0.1667	0	0	0	0	2	0	2	0	0	0	0	0	0	2	0	0	0	2	0	0	0	0	0	0	0	0	0	0	0	0	0	0	0	2	0	0	2	0	0	2	2	2	0	0	0
S1_4626581	C/A	1	4626581	0.0833	0	0	0	0	0	0	0	2	0	0	0	0	0	0	2	0	0	0	0	0	0	0	0	0	0	0	0	0	0	0	0	0	0	0	0	0	0	0	0	0	0	0	0	0	0
S1_4690311	G/T	1	4690311	0.0500	0	0	0	0	0	0	0	0	0	0	0	0	0	0	0	0	0	0	0	0	0	0	0	0	0	0	0	0	0	0	0	0	0	0	0	0	0	0	0	0	0	0	0	0	0
S1_4762807	G/A	1	4762807	0.2333	0	0	0	0	2	0	2	0	0	0	0	0	0	2	0	0	0	2	0	0	0	0	0	0	0	0	0	0	0	0	0	0	0	2	0	0	2	0	0	2	2	2	0	0	0
S1_4984535	T/C	1	4984535	0.2889	0	0	0	0	2	0	2	2	2	0	0	0	0	2	2	0	0	2	0	0	0	0	0	0	0	0	0	0	0	0	0	0	0	2	0	0	2	0	0	2	2	2	0	0	0
S1_4984568	C/T	1	4984568	0.2167	0	0	0	0	2	0	2	0	0	0	0	0	0	2	0	0	0	2	0	0	0	0	0	0	0	0	0	0	0	0	0	0	0	2	0	0	2	0	0	2	2	2	0	0	0
S1_4984796	C/T	1	4984796	0.2944	0	0	0	0	2	0	2	2	2	0	0	0	0	2	2	0	0	2	0	0	0	0	0	0	0	0	0	0	0	0	0	0	0	2	0	0	2	0	0	2	2	2	0	0	0
S1_5019818	A/T	1	5019818	0.2833	0	0	0	0	2	0	2	2	2	0	0	0	0	2	2	0	0	2	0	0	0	0	0	0	0	0	0	0	0	0	0	0	0	2	0	0	2	0	0	2	2	2	0	0	0
S1_5019851	A/C	1	5019851	0.3000	2	2	0	0	0	0	0	0	0	2	2	0	0	0	0	0	0	0	2	0	0	2	2	0	0	0	0	2	2	2	2	0	0	0	0	0	0	0	0	0	0	0	0	0	2
S1_5119898	A/G	1	5119898	0.3000	0	0	0	0	2	0	2	2	2	0	0	0	0	2	2	0	0	2	0	0	0	0	0	0	0	0	0	0	0	0	0	0	0	2	0	0	2	0	0	2	2	2	0	0	0
S1_5166255	G/A	1	5166255	0.0889	0	0	0	0	0	0	0	2	2	0	0	0	0	0	2	0	0	0	0	0	0	0	0	0	0	0	0	0	0	0	0	0	0	0	0	0	0	0	0	0	0	0	0	0	0
S1_5167769	C/A	1	5167769	0.0944	0	0	0	0	0	0	0	2	2	0	0	0	0	0	2	0	0	0	0	0	0	0	0	0	0	0	0	0	0	0	0	0	0	0	0	0	0	0	0	0	0	0	0	0	0
S1_5182875	T/A	1	5182875	0.2056	0	0	0	0	2	0	2	0	0	0	0	0	0	2	0	0	0	2	0	0	0	0	0	0	0	0	0	0	0	0	0	0	0	2	0	0	2	0	0	2	2	2	0	0	0
S1_5182925	T/G	1	5182925	0.2000	0	0	0	0	2	0	2	0	0	0	0	0	0	2	0	0	0	2	0	0	0	0	0	0	0	0	0	0	0	0	0	0	0	2	0	0	2	0	0	2	2	2	0	0	0
S1_5182943	T/C	1	5182943	0.0889	0	0	0	0	0	0	0	2	2	0	0	0	0	0	2	0	0	0	0	0	0	0	0	0	0	0	0	0	0	0	0	0	0	0	0	0	0	0	0	0	0	0	0	0	0
S1_5182948	G/A	1	5182948	0.3000	0	0	0	0	2	0	2	2	2	0	0	0	0	2	2	0	0	2	0	0	0	0	0	0	0	0	0	0	0	0	0	0	0	2	0	0	2	0	0	2	2	2	0	0	0
S1_5183016	A/G	1	5183016	0.2111	0	0	0	0	2	0	2	0	0	0	0	0	0	2	0	0	0	2	0	0	0	0	0	0	0	0	0	0	0	0	0	0	0	2	0	0	2	0	0	2	2	2	0	0	0
S1_5502693	C/G	1	5502693	0.2167	0	0	0	0	2	0	2	0	0	0	0	0	0	2	0	0	0	2	0	0	0	0	0	0	0	0	0	0	0	0	0	0	0	2	0	0	2	0	0	2	2	2	0	0	0
S1_5502707	A/G	1	5502707	0.2111	0	0	0	0	2	0	2	0	0	0	0	0	0	2	0	0	0	2	0	0	0	0	0	0	0	0	0	0	0	0	0	0	0	2	0	0	2	0	0	2	2	2	0	0	0
S1_5502832	C/T	1	5502832	0.2056	0	0	0	0	2	0	2	0	0	0	0	0	0	2	0	0	0	2	0	0	0	0	0	0	0	0	0	0	0	0	0	0	0	2	0	0	2	0	0	2	2	2	0	0	0
S1_5502835	G/A	1	5502835	0.1611	0	0	0	0	2	0	2	0	0	0	0	0	0	2	0	0	0	2	0	0	0	0	0	0	0	0	0	0	0	0	0	0	0	2	0	0	2	0	0	2	2	2	0	0	0
S1_5502853	T/G	1	5502853	0.2056	0	0	0	0	2	0	2	0	0	0	0	0	0	2	0	0	0	2	0	0	0	0	0	0	0	0	0	0	0	0	0	0	0	2	0	0	2	0	0	2	2	2	0	0	0
S1_5502885	A/T	1	5502885	0.2111	0	0	0	0	2	0	2	0	0	0	0	0	0	2	0	0	0	2	0	0	0	0	0	0	0	0	0	0	0	0	0	0	0	2	0	0	2	0	0	2	2	2	0	0	0
S1_5864991	C/T	1	5864991	0.3167	0	0	0	0	2	0	2	0	2	0	0	0	0	2	0	0	2	2	0	0	0	0	0	0	2	2	0	0	0	0	0	0	2	2	0	2	2	2	0	2	2	2	0	0	0
S1_5902191	A/G	1	5902191	0.2056	0	0	0	0	2	0	2	0	0	0	0	0	0	2	0	0	0	2	0	0	0	0	0	0	0	0	0	0	0	0	0	0	0	2	0	0	2	0	0	2	2	2	0	0	0
S1_5975163	G/A	1	5975163	0.2111	0	0	0	0	2	0	2	0	0	0	0	0	0	2	0	0	0	2	0	0	0	0	0	0	0	0	0	0	0	0	0	0	0	2	0	2	2	0	0	2	2	2	0	0	0
S1_5975165	T/A	1	5975165	0.0500	0	0	0	0	0	0	0	0	0	0	0	0	0	0	0	0	0	0	0	0	0	0	0	0	0	0	0	0	0	0	0	0	0	0	0	2	0	0	0	0	0	0	0	0	0
S1_5975167	C/A	1	5975167	0.1556	0	0	0	0	2	0	2	0	0	0	0	0	0	2	0	0	0	2	0	0	0	0	0	0	0	0	0	0	0	0	0	0	0	2	0	0	2	0	0	2	2	2	0	0	0
S1_5975176	T/C	1	5975176	0.0500	0	0	0	0	0	0	0	0	0	0	0	0	0	0	0	0	0	0	0	0	0	0	0	0	0	0	0	0	0	0	0	0	0	0	0	2	0	0	0	0	0	0	0	0	0
S1_5975197	A/G	1	5975197	0.0500	0	0	0	0	0	0	0	0	0	0	0	0	0	0	0	0	0	0	0	0	0	0	0	0	0	0	0	0	0	0	0	0	0	0	0	2	0	0	0	0	0	0	0	0	0
S1_5975225	A/C	1	5975225	0.1611	0	0	0	0	2	0	2	0	0	0	0	0	0	2	0	0	0	2	0	0	0	0	0	0	0	0	0	0	0	0	0	0	0	2	0	0	2	0	0	2	2	2	0	0	0
S1_6033703	T/C	1	6033703	0.1556	0	0	0	0	2	0	2	0	0	0	0	0	0	2	0	0	0	2	0	0	0	0	0	0	0	0	0	0	0	0	0	0	0	2	0	0	2	0	0	2	2	2	0	0	0
S1_6050407	T/C	1	6050407	0.2056	0	0	0	0	2	0	2	0	0	0	0	0	0	2	0	0	0	2	0	0	0	0	0	0	0	0	0	0	0	0	0	0	0	2	0	2	2	0	0	2	2	2	0	0	0
S1_6065619	T/A	1	6065619	0.2000	0	0	0	0	2	0	2	0	0	0	0	0	0	2	0	0	0	2	0	0	0	0	0	0	0	0	0	0	0	0	0	0	0	2	0	0	2	0	0	2	2	2	0	0	0
S1_6138137	A/T	1	6138137	0.1611	0	0	0	0	2	0	2	0	0	0	0	0	0	2	0	0	0	2	0	0	0	0	0	0	0	0	0	0	0	0	0	0	0	2	0	0	2	0	0	2	2	2	0	0	0
S1_6138138	A/T	1	6138138	0.1389	0	0	0	0	2	0	2	0	0	0	0	0	0	2	0	0	0	2	0	0	0	0	0	0	0	0	0	0	0	0	0	0	0	2	0	0	0	0	0	2	2	2	0	0	0
S1_6138139	A/T	1	6138139	0.1333	0	0	0	0	2	0	2	0	0	0	0	0	0	2	0	0	0	2	0	0	0	0	0	0	0	0	0	0	0	0	0	0	0	2	0	0	0	0	0	2	2	2	0	0	0
S1_6138142	G/A	1	6138142	0.2444	0	0	0	0	2	0	2	2	0	0	0	0	0	2	2	0	0	2	0	0	0	0	0	0	0	0	0	0	2	0	0	0	0	2	0	0	2	0	0	2	2	2	0	0	0
S1_6143134	G/T	1	6143134	0.0833	0	0	0	0	0	0	0	2	0	0	0	0	0	0	2	0	0	0	0	0	0	0	0	0	0	0	0	0	2	0	0	0	0	0	0	0	0	0	0	0	0	0	0	0	0
S1_6162484	G/A	1	6162484	0.0889	0	0	0	0	0	0	0	2	0	0	0	0	0	0	2	0	0	0	0	0	0	0	0	0	0	0	0	0	2	0	0	0	0	0	0	0	0	0	0	0	0	0	0	0	0
S1_6173595	G/A	1	6173595	0.0500	2	0	0	0	0	0	0	0	0	0	0	0	0	0	0	0	0	0	0	0	0	0	0	0	0	0	0	0	0	0	0	0	0	0	0	0	0	0	0	0	0	0	0	0	0
S1_6173683	C/A	1	6173683	0.1444	0	0	0	0	0	0	0	2	0	0	0	0	0	0	2	2	0	0	0	0	0	0	0	2	0	0	0	0	2	0	0	0	0	0	0	0	0	0	0	0	0	0	0	0	0
S1_6173711	C/A	1	6173711	0.3111	0	0	0	0	2	0	2	2	0	0	0	2	0	2	2	2	0	2	0	0	0	0	0	2	0	0	0	0	2	0	0	0	0	2	0	0	2	0	0	2	2	2	0	0	0
S1_6197061	C/T	1	6197061	0.1611	0	0	0	0	2	0	2	0	0	0	0	0	0	2	0	0	0	2	0	0	0	0	0	0	0	0	0	0	0	0	0	0	0	2	0	0	2	0	0	2	2	2	0	0	0
S1_6231746	A/T	1	6231746	0.1556	0	0	0	0	2	0	2	0	0	0	0	0	0	2	0	0	0	2	0	0	0	0	0	0	0	0	0	0	0	0	0	0	0	2	0	0	2	0	0	2	2	2	0	0	0
S1_6231879	T/G	1	6231879	0.1500	0	0	0	0	2	0	2	0	0	0	0	0	0	2	0	0	0	2	0	0	0	0	0	0	0	0	0	0	0	0	0	0	0	2	0	0	2	0	0	2	2	2	0	0	0
S1_6231882	T/C	1	6231882	0.1500	0	0	0	0	2	0	2	0	0	0	0	0	0	2	0	0	0	2	0	0	0	0	0	0	0	0	0	0	0	0	0	0	0	2	0	0	2	0	0	2	2	2	0	0	0
S1_6231893	T/C	1	6231893	0.1500	0	0	0	0	2	0	2	0	0	0	0	0	0	2	0	0	0	2	0	0	0	0	0	0	0	0	0	0	0	0	0	0	0	2	0	0	2	0	0	2	2	2	0	0	0
S1_6246681	A/C	1	6246681	0.1500	0	0	0	0	2	0	2	0	0	0	0	0	0	2	0	0	0	2	0	0	0	0	0	0	0	0	0	0	0	0	0	0	0	2	0	0	2	0	0	2	2	2	0	0	0
S1_6359852	C/G	1	6359852	0.1444	0	0	0	0	2	0	2	0	0	0	0	0	0	2	0	0	0	2	0	0	0	0	0	0	0	0	0	0	0	0	0	0	0	2	0	0	2	0	0	2	2	2	0	0	0
S1_6405893	C/T	1	6405893	0.1444	0	0	0	0	2	0	2	0	0	0	0	0	0	2	0	0	0	2	0	0	0	0	0	0	0	0	0	0	0	0	0	0	0	2	0	0	2	0	0	2	2	2	0	0	0
S1_6405915	A/T	1	6405915	0.2889	0	0	0	0	2	0	2	2	0	0	0	0	0	2	2	0	0	2	0	0	0	0	0	0	0	0	0	0	2	0	0	0	0	2	0	0	2	2	0	2	2	2	0	0	0
S1_6571566	G/A	1	6571566	0.1444	0	0	0	0	2	0	2	0	0	0	0	0	0	2	0	0	0	2	0	0	0	0	0	0	0	0	0	0	0	0	0	0	0	2	0	0	2	0	0	2	2	2	0	0	0
S1_6594458	T/G	1	6594458	0.1333	0	0	0	0	0	0	0	2	0	0	0	0	0	0	2	0	0	0	0	0	0	0	0	0	0	0	0	0	2	0	0	0	0	0	0	0	0	2	0	0	0	0	0	0	0
S1_6594500	T/A	1	6594500	0.1333	0	0	0	0	0	0	0	2	0	0	0	0	0	0	2	0	0	0	0	0	0	0	0	0	0	0	0	0	2	0	0	0	0	0	0	0	0	2	0	0	0	0	0	0	0
S1_6594510	T/C	1	6594510	0.1333	0	0	0	0	0	0	0	2	0	0	0	0	0	0	2	0	0	0	0	0	0	0	0	0	0	0	0	0	2	0	0	0	0	0	0	0	0	2	0	0	0	0	0	0	0
S1_6604465	C/G	1	6604465	0.1444	0	0	0	0	2	0	2	0	0	0	0	0	0	2	0	0	0	2	0	0	0	0	0	0	0	0	0	0	0	0	0	0	0	2	0	0	2	0	0	2	2	2	0	0	0
S1_6604588	T/C	1	6604588	0.1333	0	0	0	0	0	0	0	2	0	0	0	0	0	0	2	0	0	0	0	0	0	0	0	0	0	0	0	0	2	0	0	0	0	0	0	0	0	2	0	0	0	0	0	0	0
S1_6633332	T/C	1	6633332	0.1333	0	0	0	0	0	0	0	2	0	0	0	0	0	0	2	0	0	0	0	0	0	0	0	0	0	0	0	0	2	0	0	0	0	0	0	0	0	2	0	0	0	0	0	0	0
S1_6633355	C/T	1	6633355	0.1333	0	0	0	0	0	0	0	2	0	0	0	0	0	0	2	0	0	0	0	0	0	0	0	0	0	0	0	0	2	0	0	0	0	0	0	0	0	2	0	0	0	0	0	0	0
S1_6691250	G/A	1	6691250	0.2667	0	0	0	0	2	0	0	2	0	0	0	0	0	2	2	0	0	2	0	0	0	0	0	0	0	0	0	0	2	0	0	0	0	2	0	0	2	2	0	2	2	2	0	0	0
S1_6720391	A/G	1	6720391	0.3611	0	2	0	2	2	2	2	0	0	0	0	0	2	2	0	0	2	2	0	2	0	0	0	0	2	2	2	0	0	0	0	0	2	2	0	2	2	0	0	2	2	2	0	2	0
S1_6720418	A/C	1	6720418	0.3444	0	2	0	2	2	2	2	0	0	0	0	0	2	2	0	0	2	2	0	2	0	0	0	0	2	2	2	0	0	0	0	0	2	2	0	0	2	0	0	2	2	2	0	2	0
S1_6810733	T/A	1	6810733	0.1500	0	0	0	0	2	0	2	0	0	0	0	0	0	2	0	0	0	2	0	0	0	0	0	0	0	0	0	0	0	0	0	0	0	2	0	0	2	0	0	2	2	2	0	0	0
S1_6922304	T/C	1	6922304	0.1500	0	0	0	0	2	0	2	0	0	0	0	0	0	2	0	0	0	2	0	0	0	0	0	0	0	0	0	0	0	0	0	0	0	2	0	0	2	0	0	2	2	2	0	0	0
S1_6922395	G/T	1	6922395	0.2333	2	0	0	0	2	0	2	2	0	0	0	0	0	2	2	0	0	2	0	0	0	0	0	0	0	0	0	0	2	0	0	0	0	2	0	0	2	0	0	2	2	2	0	0	0
S1_6922402	C/T	1	6922402	0.1500	0	0	0	0	2	0	2	0	0	0	0	0	0	2	0	0	0	2	0	0	0	0	0	0	0	0	0	0	0	0	0	0	0	2	0	0	2	0	0	2	2	2	0	0	0
S1_6954902	C/T	1	6954902	0.0833	0	0	0	0	0	0	0	2	0	0	0	0	0	0	2	0	0	0	0	0	0	0	0	0	0	0	0	0	2	0	0	2	0	0	0	0	0	0	0	0	0	0	0	0	0
S1_6955027	T/A	1	6955027	0.1500	0	0	0	0	2	0	2	0	0	0	0	0	0	2	0	0	0	2	0	0	0	0	0	0	0	0	0	0	0	0	0	0	0	2	0	0	2	0	0	2	2	2	0	0	0
S1_6955030	T/G	1	6955030	0.1500	0	0	0	0	2	0	2	0	0	0	0	0	0	2	0	0	0	2	0	0	0	0	0	0	0	0	0	0	0	0	0	0	0	2	0	0	2	0	0	2	2	2	0	0	0
S1_6955041	G/C	1	6955041	0.1500	0	0	0	0	2	0	2	0	0	0	0	0	0	2	0	0	0	2	0	0	0	0	0	0	0	0	0	0	0	0	0	0	0	2	0	0	2	0	0	2	2	2	0	0	0
S1_7215689	T/C	1	7215689	0.1500	0	0	0	0	2	0	2	0	0	0	0	0	0	2	0	0	0	2	0	0	0	0	0	0	0	0	0	0	0	0	0	0	0	2	0	0	2	0	0	2	2	2	0	0	0
S1_7364350	A/G	1	7364350	0.1500	0	0	0	0	2	0	2	0	0	0	0	0	0	2	0	0	0	2	0	0	0	0	0	0	0	0	0	0	0	0	0	0	0	2	0	0	2	0	0	2	2	2	0	0	0
S1_7397661	C/G	1	7397661	0.1500	0	0	0	0	2	0	2	0	0	0	0	0	0	2	0	0	0	2	0	0	0	0	0	0	0	0	0	0	0	0	0	0	0	2	0	0	2	0	0	2	2	2	0	0	0
S1_7397664	C/T	1	7397664	0.1500	0	0	0	0	2	0	2	0	0	0	0	0	0	2	0	0	0	2	0	0	0	0	0	0	0	0	0	0	0	0	0	0	0	2	0	0	2	0	0	2	2	2	0	0	0
S1_7414885	T/G	1	7414885	0.1500	0	0	0	0	2	0	2	0	0	0	0	0	0	2	0	0	0	2	0	0	0	0	0	0	0	0	0	0	0	0	0	0	0	2	0	0	2	0	0	2	2	2	0	0	0
S1_7414901	C/T	1	7414901	0.1500	0	0	0	0	2	0	2	0	0	0	0	0	0	2	0	0	0	2	0	0	0	0	0	0	0	0	0	0	0	0	0	0	0	2	0	0	2	0	0	2	2	2	0	0	0
S1_7414945	T/G	1	7414945	0.1500	0	0	0	0	2	0	2	0	0	0	0	0	0	2	0	0	0	2	0	0	0	0	0	0	0	0	0	0	0	0	0	0	0	2	0	0	2	0	0	2	2	2	0	0	0
S1_7414970	T/C	1	7414970	0.1500	0	0	0	0	2	0	2	0	0	0	0	0	0	2	0	0	0	2	0	0	0	0	0	0	0	0	0	0	0	0	0	0	0	2	0	0	2	0	0	2	2	2	0	0	0
S1_7461965	T/A	1	7461965	0.1500	0	0	0	0	2	0	2	0	0	0	0	0	0	2	0	0	0	2	0	0	0	0	0	0	0	0	0	0	0	0	0	0	0	2	0	0	2	0	0	2	2	2	0	0	0
S1_7619455	G/A	1	7619455	0.1500	0	0	0	0	2	0	2	0	0	0	0	0	0	2	0	0	0	2	0	0	0	0	0	0	0	0	0	0	0	0	0	0	0	2	0	0	2	0	0	2	2	2	0	0	0
S1_7805743	G/A	1	7805743	0.1500	0	0	0	0	2	0	2	0	0	0	0	0	0	2	0	0	0	2	0	0	0	0	0	0	0	0	0	0	0	0	0	0	0	2	0	0	2	0	0	2	2	2	0	0	0
S1_7816122	C/T	1	7816122	0.1500	0	0	0	0	2	0	2	0	0	0	0	0	0	2	0	0	0	2	0	0	0	0	0	0	0	0	0	0	0	0	0	0	0	2	0	0	2	0	0	2	2	2	0	0	0
S1_7818254	G/T	1	7818254	0.1500	0	0	0	0	2	0	2	0	0	0	0	0	0	2	0	0	0	2	0	0	0	0	0	0	0	0	0	0	0	0	0	0	0	2	0	0	2	0	0	2	2	2	0	0	0
S1_7831171	A/C	1	7831171	0.1500	0	0	0	0	2	0	2	0	0	0	0	0	0	2	0	0	0	2	0	0	0	0	0	0	0	0	0	0	0	0	0	0	0	2	0	0	2	0	0	2	2	2	0	0	0
S1_7831172	C/G	1	7831172	0.1500	0	0	0	0	2	0	2	0	0	0	0	0	0	2	0	0	0	2	0	0	0	0	0	0	0	0	0	0	0	0	0	0	0	2	0	0	2	0	0	2	2	2	0	0	0
S1_7905521	C/G	1	7905521	0.1500	0	0	0	0	2	0	2	0	0	0	0	0	0	2	0	0	0	2	0	0	0	0	0	0	0	0	0	0	0	0	0	0	0	2	0	0	2	0	0	2	2	2	0	0	0
S1_7906822	T/C	1	7906822	0.1389	0	0	0	0	2	0	2	0	0	0	0	0	0	0	0	0	0	2	0	0	0	0	0	0	0	0	0	0	0	0	0	0	0	2	0	0	2	0	0	2	2	2	0	0	0
S1_7906981	T/C	1	7906981	0.1500	0	0	0	0	2	0	2	0	0	0	0	0	0	2	0	0	0	2	0	0	0	0	0	0	0	0	0	0	0	0	0	0	0	2	0	0	2	0	0	2	2	2	0	0	0
S1_7928687	G/A	1	7928687	0.1556	0	0	0	0	2	0	2	0	0	0	0	0	0	2	0	0	0	2	0	0	0	0	0	0	0	0	0	0	0	0	0	0	0	2	0	0	2	0	0	2	2	2	0	0	0
S1_8071917	T/C	1	8071917	0.0611	0	0	0	0	0	0	0	2	0	0	0	0	0	0	0	0	0	0	0	0	0	0	0	0	0	0	0	0	0	0	0	0	0	0	0	0	0	0	0	0	0	0	0	0	0
S1_8083368	G/A	1	8083368	0.2056	0	0	0	0	2	0	2	2	0	0	0	0	0	2	0	0	0	2	0	0	0	0	0	0	0	0	0	0	0	0	0	0	0	2	0	0	2	0	0	2	2	2	0	0	0
S1_8609409	C/T	1	8609409	0.1389	0	0	0	0	2	0	2	0	0	0	0	0	0	2	0	0	0	2	0	0	0	0	0	0	0	0	0	0	0	0	0	0	0	2	0	0	2	0	0	2	2	2	0	0	0
S1_9346609	C/T	1	9346609	0.0778	0	0	0	0	0	0	0	0	0	0	0	0	0	0	0	0	0	0	0	0	0	0	0	0	0	0	0	0	0	0	0	0	0	0	0	0	0	2	0	0	0	0	0	0	0
S1_9382723	C/T	1	9382723	0.1389	0	0	0	0	2	0	2	0	0	0	0	0	0	2	0	0	0	2	0	0	0	0	0	0	0	0	0	0	0	0	0	0	0	2	0	0	2	0	0	2	2	2	0	0	0
S1_9390921	C/A	1	9390921	0.0500	0	0	0	0	0	0	0	2	0	0	0	0	0	0	0	0	0	0	0	0	0	0	0	0	0	0	0	0	0	0	0	0	0	0	0	0	0	0	0	0	0	0	0	0	0
S1_9391014	A/T	1	9391014	0.0722	0	0	0	0	0	0	0	0	0	0	0	0	0	0	0	0	0	0	0	0	0	0	0	0	0	0	0	0	0	0	0	0	0	0	0	0	0	2	0	0	0	0	0	0	0
S1_9493874	T/C	1	9493874	0.1500	0	0	0	0	0	0	0	2	0	0	0	0	0	0	0	0	0	0	0	0	0	0	0	0	0	0	0	0	0	0	0	0	0	0	0	0	0	2	0	0	0	0	0	0	0
S1_9531992	G/A	1	9531992	0.1444	0	0	0	0	2	0	2	0	0	0	0	0	0	2	0	0	0	2	0	0	0	0	0	0	0	0	0	0	0	0	0	0	0	2	0	0	2	0	0	2	2	2	0	0	0
S1_9569339	C/G	1	9569339	0.1389	0	0	0	0	0	0	0	2	0	0	0	0	0	0	0	0	0	0	0	0	0	0	0	0	0	0	0	0	0	0	0	0	0	0	0	0	0	2	0	0	0	0	0	0	0
S1_9569372	G/A	1	9569372	0.1389	0	0	0	0	0	0	0	2	0	0	0	0	0	0	0	0	0	0	0	0	0	0	0	0	0	0	0	0	0	0	0	0	0	0	0	0	0	2	0	0	0	0	0	0	0
S1_9569437	C/G	1	9569437	0.1389	0	0	0	0	0	0	0	2	0	0	0	0	0	0	0	0	0	0	0	0	0	0	0	0	0	0	0	0	0	0	0	0	0	0	0	0	0	2	0	0	0	0	0	0	0
S1_9646815	A/G	1	9646815	0.1500	0	0	0	0	2	0	2	0	0	0	0	0	0	2	0	0	0	2	0	0	0	0	0	0	0	0	0	0	0	0	0	0	0	2	0	0	2	0	0	2	2	2	0	0	0
S1_9646866	C/G	1	9646866	0.1389	0	0	0	0	2	0	2	0	0	0	0	0	0	0	0	0	0	2	0	0	0	0	0	0	0	0	0	0	0	0	0	0	0	2	0	0	2	0	0	2	2	2	0	0	0
S1_9646887	G/C	1	9646887	0.1389	0	0	0	0	2	0	2	0	0	0	0	0	0	0	0	0	0	2	0	0	0	0	0	0	0	0	0	0	0	0	0	0	0	2	0	0	2	0	0	2	2	2	0	0	0
S1_9672003	A/T	1	9672003	0.1444	0	0	0	0	0	0	0	2	0	0	0	0	0	0	0	0	0	0	0	0	0	0	0	0	0	0	0	0	0	0	0	0	0	0	0	0	0	2	0	0	0	0	0	0	0
S1_9672204	C/T	1	9672204	0.1444	0	0	0	0	2	0	2	0	0	0	0	0	0	2	0	0	0	2	0	0	0	0	0	0	0	0	0	0	0	0	0	0	0	2	0	0	2	0	0	2	2	2	0	0	0
S1_9672762	T/A	1	9672762	0.1444	0	0	0	0	2	0	2	0	0	0	0	0	0	2	0	0	0	2	0	0	0	0	0	0	0	0	0	0	0	0	0	0	0	2	0	0	2	0	0	2	2	2	0	0	0
S1_9886520	T/A	1	9886520	0.0722	0	0	0	0	0	0	0	0	0	0	0	0	0	0	0	0	0	0	0	0	0	0	0	0	0	0	0	0	0	0	0	0	0	0	0	0	0	2	0	0	0	0	0	0	0
S1_9887074	A/G	1	9887074	0.1333	0	0	0	0	0	0	0	2	0	0	0	0	0	0	0	0	0	0	0	0	0	0	0	0	0	0	0	0	0	0	0	0	0	0	0	0	0	2	0	0	0	0	0	0	0
S1_10178077	A/T	1	10178077	0.1333	0	0	0	0	0	0	0	2	0	0	0	0	0	0	0	0	0	0	0	0	0	0	0	0	0	0	0	0	0	0	0	0	0	0	0	0	0	2	0	0	0	0	0	0	0
S1_10178100	T/C	1	10178100	0.1333	0	0	0	0	0	0	0	2	0	0	0	0	0	0	0	0	0	0	0	0	0	0	0	0	0	0	0	0	0	0	0	0	0	0	0	0	0	2	0	0	0	0	0	0	0
S1_10178120	C/T	1	10178120	0.1333	0	0	0	0	0	0	0	2	0	0	0	0	0	0	0	0	0	0	0	0	0	0	0	0	0	0	0	0	0	0	0	0	0	0	0	0	0	2	0	0	0	0	0	0	0
S1_10181136	A/G	1	10181136	0.1333	0	0	0	0	0	0	0	2	0	0	0	0	0	0	0	0	0	0	0	0	0	0	0	0	0	0	0	0	0	0	0	0	0	0	0	0	0	2	0	0	0	0	0	0	0
S1_10220678	C/A	1	10220678	0.1444	0	0	0	0	2	0	2	0	0	0	0	0	0	2	0	0	0	2	0	0	0	0	0	0	0	0	0	0	0	0	0	0	0	2	0	0	2	0	0	2	2	2	0	0	0
S1_10287770	T/C	1	10287770	0.1333	0	0	0	0	0	0	0	2	0	0	0	0	0	0	0	0	0	0	0	0	0	0	0	0	0	0	0	0	0	0	0	0	0	0	0	0	0	2	0	0	0	0	0	0	0
S1_10400881	T/A	1	10400881	0.2778	0	0	0	0	2	0	2	2	0	0	0	0	0	2	0	0	0	2	0	0	0	0	0	0	0	0	0	0	0	0	0	0	0	2	0	0	2	2	0	2	2	2	0	0	0
S1_10421487	A/G	1	10421487	0.2778	0	0	0	0	2	0	2	2	0	0	0	0	0	2	0	0	0	2	0	0	0	0	0	0	0	0	0	0	0	0	0	0	0	2	0	0	2	2	0	2	2	2	0	0	0
S1_10421497	T/A	1	10421497	0.1444	0	0	0	0	2	0	2	0	0	0	0	0	0	2	0	0	0	2	0	0	0	0	0	0	0	0	0	0	0	0	0	0	0	2	0	0	2	0	0	2	2	2	0	0	0
S1_10456478	A/T	1	10456478	0.2778	0	0	0	0	2	0	2	2	0	0	0	0	0	2	0	0	0	2	0	0	0	0	0	0	0	0	0	0	0	0	0	0	0	2	0	0	2	2	0	2	2	2	0	0	0
S1_10461429	A/G	1	10461429	0.3000	0	0	2	0	2	0	2	2	0	0	0	0	0	2	0	0	0	2	0	0	0	0	0	0	0	0	0	0	0	0	0	0	0	2	0	0	2	2	0	2	2	2	0	0	0
S1_10940948	T/G	1	10940948	0.1333	0	0	0	0	2	0	2	0	0	0	0	0	0	2	0	0	0	2	0	0	0	0	0	0	0	0	0	0	0	0	0	0	0	2	0	0	2	0	0	2	2	2	0	0	0
S1_10941078	T/C	1	10941078	0.0667	0	0	0	0	0	0	0	2	0	0	0	0	0	2	0	0	0	0	0	0	0	0	0	0	0	0	0	0	2	0	0	0	0	0	0	0	0	0	0	0	0	0	0	0	0
S1_10941625	T/C	1	10941625	0.0722	0	0	0	0	0	0	0	0	0	0	0	0	0	0	0	0	0	0	0	0	0	0	0	0	0	0	0	0	0	0	0	0	0	0	0	0	0	2	0	0	0	0	0	0	0
S1_11055957	C/G	1	11055957	0.0611	0	0	2	0	0	0	0	2	0	0	0	0	0	0	0	0	0	0	0	0	0	0	0	0	0	0	0	0	0	0	0	0	0	0	0	0	0	0	0	0	0	0	0	0	0
S1_11199377	A/T	1	11199377	0.2000	0	0	2	0	2	0	2	2	0	0	0	0	0	2	0	0	0	2	0	0	0	0	0	0	0	0	0	0	0	0	0	0	0	2	0	0	2	0	0	2	2	2	0	0	0
S1_11199410	T/A	1	11199410	0.2000	0	0	2	0	2	0	2	2	0	0	0	0	0	2	0	0	0	2	0	0	0	0	0	0	0	0	0	0	0	0	0	0	0	2	0	0	2	0	0	2	2	2	0	0	0
S1_11199427	T/C	1	11199427	0.2000	0	0	2	0	2	0	2	2	0	0	0	0	0	2	0	0	0	2	0	0	0	0	0	0	0	0	0	0	0	0	0	0	0	2	0	0	2	0	0	2	2	2	0	0	0
S1_11234848	C/T	1	11234848	0.1444	0	0	0	0	2	0	2	0	0	0	0	0	0	2	0	0	0	2	0	0	0	0	0	0	0	0	0	0	0	0	0	0	0	2	0	0	2	0	0	2	2	2	0	0	0
S1_11250831	T/C	1	11250831	0.2000	0	0	2	0	2	0	2	2	0	0	0	0	0	2	0	0	0	2	0	0	0	0	0	0	0	0	0	0	0	0	0	0	0	2	0	0	2	0	0	2	2	2	0	0	0
S1_11304824	A/T	1	11304824	0.0889	2	0	0	0	0	0	0	0	0	2	2	0	0	0	0	0	0	0	0	0	0	0	0	0	0	0	0	0	0	0	0	0	0	0	0	0	0	0	0	0	0	0	0	0	2
S1_11385822	A/T	1	11385822	0.0556	0	0	2	0	0	0	0	2	0	0	0	0	0	0	0	0	0	0	0	0	0	0	0	0	0	0	0	0	0	0	0	0	0	0	0	0	0	0	0	0	0	0	0	0	0
S1_11385823	A/C	1	11385823	0.0556	0	0	2	0	0	0	0	2	0	0	0	0	0	0	0	0	0	0	0	0	0	0	0	0	0	0	0	0	0	0	0	0	0	0	0	0	0	0	0	0	0	0	0	0	0
S1_11499506	A/C	1	11499506	0.2944	0	0	2	0	2	0	2	2	0	0	0	0	0	2	0	0	0	2	0	0	0	0	0	0	0	0	0	0	0	0	0	0	0	2	0	0	2	2	0	2	2	2	0	0	0
S1_11695591	G/A	1	11695591	0.2722	0	0	2	0	2	0	2	2	0	0	0	0	0	2	0	0	0	2	0	0	0	0	0	0	0	0	0	0	0	0	0	0	0	2	0	0	2	2	0	2	2	2	0	0	0
S1_11868737	A/G	1	11868737	0.0722	0	0	0	0	0	0	0	0	0	0	0	0	0	0	0	0	0	0	0	0	0	0	0	0	0	0	0	0	0	0	0	0	0	0	0	0	0	2	0	0	0	0	0	0	0
S1_12204316	T/C	1	12204316	0.3500	0	2	0	2	0	2	0	0	0	0	0	0	0	0	2	2	0	0	2	2	0	2	0	2	0	2	2	2	2	0	0	2	0	0	0	2	0	2	0	0	0	0	0	0	0
S1_13382743	G/C	1	13382743	0.1389	0	0	0	0	2	0	2	0	0	0	0	0	0	2	0	0	0	0	0	0	0	0	0	0	0	0	0	0	0	0	0	0	0	2	0	0	2	0	2	2	2	2	2	0	0
S1_13382744	T/C	1	13382744	0.1389	0	0	0	0	2	0	2	0	0	0	0	0	0	2	0	0	0	0	0	0	0	0	0	0	0	0	0	0	0	0	0	0	0	2	0	0	2	0	2	2	2	2	2	0	0
S1_13424120	C/T	1	13424120	0.2444	0	0	0	2	2	0	2	0	0	0	0	0	0	2	0	0	0	2	0	0	0	0	0	0	0	0	0	0	0	0	0	0	0	2	0	0	2	0	2	2	2	2	2	0	0
S1_13481452	A/T	1	13481452	0.1000	0	0	0	2	0	0	0	0	0	0	0	0	0	0	0	0	0	0	0	0	0	0	0	0	0	0	0	0	0	0	0	0	0	0	0	0	0	0	0	0	0	0	0	0	0
S1_13515054	G/A	1	13515054	0.1389	0	0	0	0	2	0	2	0	0	0	0	0	0	2	0	0	0	0	0	0	0	0	0	0	0	0	0	0	0	0	0	0	0	2	0	0	2	0	2	2	2	2	2	0	0
S1_14460492	G/C	1	14460492	0.1278	0	0	0	0	2	0	0	0	0	0	0	0	0	2	0	0	0	2	0	0	0	0	0	0	0	0	0	0	0	0	0	0	0	2	0	0	2	0	0	2	2	2	0	0	0
S1_14548453	T/C	1	14548453	0.2611	0	0	0	0	2	0	2	2	0	0	0	0	0	2	0	0	0	2	0	0	0	0	0	0	0	0	0	0	0	0	0	0	0	2	0	0	2	2	0	2	2	2	0	0	0
S1_14548916	T/C	1	14548916	0.1889	0	0	0	0	2	0	2	2	0	0	0	0	0	2	0	0	0	2	0	0	0	0	0	0	0	0	0	0	0	0	0	0	0	2	0	0	2	0	0	2	2	2	0	0	0
S1_14588443	G/T	1	14588443	0.1889	0	0	0	0	2	0	2	2	0	0	0	0	0	2	0	0	0	2	0	0	0	0	0	0	0	0	0	0	0	0	0	0	0	2	0	0	2	0	0	2	2	2	0	0	0
S1_15112603	G/A	1	15112603	0.1444	0	0	0	0	2	0	2	0	0	0	0	0	0	2	0	0	0	2	0	0	0	0	0	0	0	0	0	0	0	0	0	0	0	2	0	0	2	0	0	2	2	2	0	0	0
S1_15112631	C/T	1	15112631	0.1444	0	0	0	0	2	0	2	0	0	0	0	0	0	2	0	0	0	2	0	0	0	0	0	0	0	0	0	0	0	0	0	0	0	2	0	0	2	0	0	2	2	2	0	0	0
S1_15155390	C/G	1	15155390	0.1389	0	0	0	0	2	0	0	0	0	0	0	0	0	2	0	0	0	2	0	0	0	0	0	0	0	0	0	0	0	0	0	0	0	2	0	0	2	0	0	2	2	2	0	0	0
S1_15214030	A/C	1	15214030	0.1778	0	0	0	0	2	0	2	2	0	0	0	0	0	2	0	0	0	2	0	0	0	0	0	0	0	0	0	0	0	0	0	0	0	2	0	0	2	0	0	2	2	2	0	0	0
S1_15214089	C/T	1	15214089	0.1444	0	0	0	0	2	0	2	0	0	0	0	0	0	2	0	0	0	2	0	0	0	0	0	0	0	0	0	0	0	0	0	0	0	2	0	0	2	0	0	2	2	2	0	0	0
S1_15214198	C/T	1	15214198	0.1056	0	0	0	0	0	0	0	0	0	0	0	0	0	0	0	0	0	0	0	0	0	0	0	0	0	0	0	0	0	0	0	0	0	0	0	0	0	2	0	0	0	0	0	0	0
S1_15262897	T/C	1	15262897	0.1444	0	0	0	0	2	0	2	0	0	0	0	0	0	2	0	0	0	2	0	0	0	0	0	0	0	0	0	0	0	0	0	0	0	2	0	0	2	0	0	2	2	2	0	0	0
S1_15263039	T/C	1	15263039	0.1778	0	0	0	0	2	0	2	2	0	0	0	0	0	2	0	0	0	2	0	0	0	0	0	0	0	0	0	0	0	0	0	0	0	2	0	0	2	0	0	2	2	2	0	0	0
S1_15363049	T/G	1	15363049	0.0889	0	0	0	0	0	0	0	0	0	0	0	0	0	0	0	0	0	0	0	0	0	0	0	0	0	0	0	0	0	0	0	0	0	0	0	0	0	2	0	0	0	0	0	0	0
S1_15534745	G/A	1	15534745	0.1722	0	0	0	0	2	0	2	2	0	0	0	0	0	2	0	0	0	2	0	0	0	0	0	0	0	0	0	0	0	0	0	0	0	2	0	0	2	0	0	2	2	2	0	0	0
S1_15534754	A/G	1	15534754	0.2667	0	0	0	0	2	0	2	2	0	0	0	0	0	2	0	0	0	2	0	0	0	0	0	0	0	0	0	0	0	0	0	0	0	2	0	0	2	2	0	2	2	2	0	0	0
S1_15626211	T/C	1	15626211	0.2722	0	0	2	0	2	0	2	2	0	0	0	0	0	2	0	0	0	2	0	0	0	0	0	0	0	0	0	0	0	0	0	0	0	2	0	0	2	2	0	2	2	2	0	0	0
S1_15626282	A/G	1	15626282	0.2556	0	0	0	0	2	0	2	2	0	0	0	0	0	2	0	0	0	2	0	0	0	0	0	0	0	0	0	0	0	0	0	0	0	2	0	0	2	2	0	2	2	2	0	0	0
S1_15668757	C/T	1	15668757	0.1000	0	0	2	0	0	0	0	0	0	0	0	0	0	0	0	0	0	0	0	0	0	0	0	0	0	0	0	0	0	0	0	0	0	0	0	0	0	2	0	0	0	0	0	0	0
S1_15747002	G/A	1	15747002	0.1444	0	0	0	0	2	0	2	0	0	0	0	0	0	2	0	0	0	2	0	0	0	0	0	0	0	0	0	0	0	0	0	0	0	2	0	0	2	0	0	2	2	2	0	0	0
S1_16026172	T/A	1	16026172	0.0722	0	0	2	0	0	0	0	2	0	0	0	0	0	0	0	0	0	0	0	0	0	0	0	0	0	0	0	0	0	0	0	0	0	0	0	0	0	0	0	0	0	0	0	0	0
S1_16158223	C/T	1	16158223	0.1389	0	0	0	0	2	0	0	0	0	0	0	0	0	2	0	0	0	2	0	0	0	0	0	0	0	0	0	0	0	0	0	0	0	2	0	0	2	0	0	2	2	2	0	0	0
S1_16158319	T/A	1	16158319	0.1389	0	0	0	0	2	0	0	0	0	0	0	0	0	2	0	0	0	2	0	0	0	0	0	0	0	0	0	0	0	0	0	0	0	2	0	0	2	0	0	2	2	2	0	0	0
S1_16284880	A/T	1	16284880	0.1444	0	0	0	0	2	0	2	0	0	0	0	0	0	2	0	0	0	2	0	0	0	0	0	0	0	0	0	0	0	0	0	0	0	2	0	0	2	0	0	2	2	2	0	0	0
S1_16285663	T/C	1	16285663	0.0722	0	0	2	0	0	0	0	2	0	0	0	0	0	0	0	0	0	0	0	0	0	0	0	0	0	0	0	0	0	0	0	0	0	0	0	0	0	0	0	0	0	0	0	0	0
S1_16285717	T/C	1	16285717	0.0778	0	0	0	0	0	0	0	0	0	0	0	0	0	0	0	0	0	2	0	0	0	0	0	0	0	0	0	0	0	0	0	0	0	2	0	0	2	0	0	2	2	2	0	0	0
S1_16748236	G/T	1	16748236	0.1944	0	0	2	0	2	0	2	2	0	0	0	0	0	2	0	0	0	2	0	0	0	0	0	0	0	0	0	0	0	0	0	0	0	2	0	0	2	0	0	2	2	2	0	0	0
S1_16749432	G/A	1	16749432	0.1389	0	0	0	0	2	0	0	0	0	0	0	0	0	2	0	0	0	2	0	0	0	0	0	0	0	0	0	0	0	0	0	0	0	2	0	0	2	0	0	2	2	2	0	0	0
S1_17019303	G/T	1	17019303	0.1944	0	0	2	0	2	0	2	2	0	0	0	0	0	2	0	0	0	2	0	0	0	0	0	0	0	0	0	0	0	0	0	0	0	2	0	0	2	0	0	2	2	2	0	0	0
S1_17347371	C/A	1	17347371	0.0500	0	0	2	0	0	0	0	2	0	0	0	0	0	0	0	0	0	0	0	0	0	0	0	0	0	0	0	0	0	0	0	0	0	0	0	0	0	0	0	0	0	0	0	0	0
S1_17347458	G/C	1	17347458	0.0500	0	0	2	0	0	0	0	2	0	0	0	0	0	0	0	0	0	0	0	0	0	0	0	0	0	0	0	0	0	0	0	0	0	0	0	0	0	0	0	0	0	0	0	0	0
S1_17786931	C/T	1	17786931	0.1500	0	0	0	0	2	0	2	0	0	0	0	0	0	2	0	0	0	2	0	0	0	0	0	0	0	0	0	0	0	0	0	0	0	2	0	0	2	0	0	2	2	2	0	0	0
S1_18199005	G/A	1	18199005	0.1444	0	0	0	0	2	0	2	0	0	0	0	0	0	2	0	0	0	2	0	0	0	0	0	0	0	0	0	0	0	0	0	0	0	2	0	0	2	0	0	2	2	2	0	0	0
S1_19279376	C/T	1	19279376	0.1667	0	0	0	0	2	0	0	0	0	2	0	0	0	2	0	0	0	2	0	0	0	0	0	0	0	0	0	0	0	0	0	0	0	2	0	0	2	0	0	2	2	2	0	0	0
S1_19461953	A/G	1	19461953	0.1833	0	0	0	0	2	0	2	0	0	0	0	0	0	2	0	0	0	2	0	0	0	0	0	0	0	0	0	0	0	0	0	0	0	2	0	0	2	0	0	2	2	2	0	0	0
S1_20164046	A/C	1	20164046	0.2056	0	0	0	0	2	0	2	2	0	0	0	0	0	2	0	0	0	2	0	0	0	0	0	0	0	0	0	0	0	0	0	0	0	2	0	0	2	0	0	2	2	2	0	0	0
S1_20587576	T/C	1	20587576	0.1667	0	0	0	0	2	0	2	0	0	0	0	0	0	2	0	0	0	2	0	0	0	0	0	0	0	0	0	0	0	0	0	0	0	2	0	0	2	0	0	2	2	2	0	0	0
S1_20816648	A/G	1	20816648	0.1778	0	0	0	0	2	0	2	0	0	0	0	0	0	2	0	0	0	2	0	0	0	0	0	0	0	0	0	0	0	0	0	0	0	2	0	0	2	0	0	2	2	2	0	0	0
S1_20816659	A/C	1	20816659	0.1611	0	0	0	0	2	0	2	0	0	0	0	0	0	2	0	0	0	2	0	0	0	0	0	0	0	0	0	0	0	0	0	0	0	2	0	0	2	0	0	2	2	2	0	0	0
S1_20816667	A/G	1	20816667	0.1722	0	0	0	0	2	0	2	0	0	0	0	0	0	2	0	0	0	2	0	0	0	0	0	0	0	0	0	0	0	0	0	0	0	2	0	0	2	0	0	2	2	2	0	0	0
S1_20961483	G/A	1	20961483	0.1889	0	0	0	0	0	0	0	0	0	0	0	0	0	0	2	0	0	0	0	0	0	2	0	2	0	0	2	2	2	2	2	0	0	0	0	0	0	0	0	0	0	0	0	0	0
S1_20961487	C/T	1	20961487	0.1556	0	0	0	0	2	0	2	0	0	0	0	0	0	2	0	0	0	2	0	0	0	0	0	0	0	0	0	0	0	0	0	0	0	2	0	0	2	0	0	2	2	2	0	0	0
S1_21134366	G/C	1	21134366	0.1556	0	0	0	0	2	0	2	0	0	0	0	0	0	2	0	0	0	2	0	0	0	0	0	0	0	0	0	0	0	0	0	0	0	2	0	0	2	0	0	2	2	2	0	0	0
S1_21461662	A/G	1	21461662	0.1611	0	0	0	0	2	0	2	0	0	0	0	0	0	2	0	0	0	2	0	0	0	0	0	0	0	0	0	0	0	0	0	0	0	2	0	0	2	0	0	2	2	2	0	0	0
S1_21461667	G/T	1	21461667	0.1556	0	0	0	0	2	0	2	0	0	0	0	0	0	2	0	0	0	2	0	0	0	0	0	0	0	0	0	0	0	0	0	0	0	2	0	0	2	0	0	2	2	2	0	0	0
S1_21461698	T/G	1	21461698	0.1556	0	0	0	0	2	0	2	0	0	0	0	0	0	2	0	0	0	2	0	0	0	0	0	0	0	0	0	0	0	0	0	0	0	2	0	0	2	0	0	2	2	2	0	0	0
S1_21542748	G/C	1	21542748	0.1500	0	0	0	0	2	0	2	0	0	0	0	0	0	2	0	0	0	2	0	0	0	0	0	0	0	0	0	0	0	0	0	0	0	2	0	0	2	0	0	2	2	2	0	0	0
S1_21542766	C/T	1	21542766	0.1500	0	0	0	0	2	0	2	0	0	0	0	0	0	2	0	0	0	2	0	0	0	0	0	0	0	0	0	0	0	0	0	0	0	2	0	0	2	0	0	2	2	2	0	0	0
S1_21542791	A/C	1	21542791	0.1556	0	0	0	0	2	0	2	0	0	0	0	0	0	2	0	0	0	2	0	0	0	0	0	0	0	0	0	0	0	0	0	0	0	2	0	0	2	0	0	2	2	2	0	0	0
S1_21726498	T/C	1	21726498	0.1500	0	0	0	0	2	0	2	0	0	0	0	0	0	2	0	0	0	2	0	0	0	0	0	0	0	0	0	0	0	0	0	0	0	2	0	0	2	0	0	2	2	2	0	0	0
S1_21727388	G/C	1	21727388	0.1500	0	0	0	0	2	0	2	0	0	0	0	0	0	2	0	0	0	2	0	0	0	0	0	0	0	0	0	0	0	0	0	0	0	2	0	0	2	0	0	2	2	2	0	0	0
S1_22151543	G/A	1	22151543	0.1500	0	0	0	0	2	0	2	0	0	0	0	0	0	2	0	0	0	2	0	0	0	0	0	0	0	0	0	0	0	0	0	0	0	2	0	0	2	0	0	2	2	2	0	0	0
S1_22151546	A/G	1	22151546	0.1556	0	0	0	0	2	0	2	0	0	0	0	0	0	2	0	0	0	2	0	0	0	0	0	0	0	0	0	0	0	0	0	0	0	2	0	0	2	0	0	2	2	2	0	0	0
S1_22151575	A/G	1	22151575	0.1500	0	0	0	0	2	0	2	0	0	0	0	0	0	2	0	0	0	2	0	0	0	0	0	0	0	0	0	0	0	0	0	0	0	2	0	0	2	0	0	2	2	2	0	0	0
S1_22151580	C/A	1	22151580	0.1500	0	0	0	0	2	0	2	0	0	0	0	0	0	2	0	0	0	2	0	0	0	0	0	0	0	0	0	0	0	0	0	0	0	2	0	0	2	0	0	2	2	2	0	0	0
S1_22575617	T/A	1	22575617	0.1556	0	0	0	0	2	0	2	0	0	0	0	0	0	2	0	0	0	2	0	0	0	0	0	0	0	0	0	0	0	0	0	0	0	2	0	0	2	0	0	2	2	2	0	0	0
S1_22575644	G/A	1	22575644	0.1444	0	0	0	0	2	0	2	0	0	0	0	0	0	2	0	0	0	2	0	0	0	0	0	0	0	0	0	0	0	0	0	0	0	2	0	0	2	0	0	2	2	2	0	0	0
S1_22575656	A/T	1	22575656	0.1611	0	0	0	0	2	0	2	0	0	0	0	0	0	2	0	0	0	2	0	0	0	0	0	0	0	0	0	0	0	0	0	0	0	2	0	0	2	0	0	2	2	2	0	0	0
S1_23045832	G/A	1	23045832	0.1556	0	0	0	0	2	0	2	0	0	0	0	0	0	2	0	0	0	2	0	0	0	0	0	0	0	0	0	0	0	0	0	0	0	2	0	0	2	0	0	2	2	2	0	0	0
S1_23437331	T/C	1	23437331	0.1556	0	0	0	0	2	0	2	0	0	0	0	0	0	2	0	0	0	2	0	0	0	0	0	0	0	0	0	0	0	0	0	0	0	2	0	0	2	0	0	2	2	2	0	0	0
S1_23499274	T/A	1	23499274	0.1500	0	0	0	0	2	0	2	0	0	0	0	0	0	2	0	0	0	2	0	0	0	0	0	0	0	0	0	0	0	0	0	0	0	2	0	0	2	0	0	2	2	2	0	0	0
S1_23500027	C/A	1	23500027	0.1444	0	0	0	0	2	0	2	0	0	0	0	0	0	2	0	0	0	2	0	0	0	0	0	0	0	0	0	0	0	0	0	0	0	2	0	0	2	0	0	2	2	2	0	0	0
S1_23564216	A/C	1	23564216	0.1556	0	0	0	0	2	0	2	0	0	0	0	0	0	2	0	0	0	2	0	0	0	0	0	0	0	0	0	0	0	0	0	0	0	2	0	0	2	0	0	2	2	2	0	0	0
S1_23721762	T/A	1	23721762	0.1611	0	0	0	0	2	0	2	0	0	0	0	0	0	2	0	0	0	2	0	0	0	0	0	0	0	0	0	0	0	0	0	0	0	2	0	0	2	0	0	2	2	2	0	0	0
S1_24310509	T/A	1	24310509	0.2667	0	0	0	0	2	0	2	0	0	0	0	2	0	2	0	0	0	2	0	0	0	0	0	0	0	0	2	0	2	0	0	2	0	2	0	0	2	0	0	2	2	2	2	0	0
S1_24662944	C/T	1	24662944	0.2667	2	0	0	0	2	0	2	0	0	0	0	0	0	2	0	0	0	2	0	0	0	0	2	0	0	0	0	0	0	0	0	0	0	2	0	0	2	2	0	2	2	2	0	0	0
S1_24662947	A/G	1	24662947	0.0722	2	0	0	0	0	0	0	0	0	0	0	0	0	0	0	0	0	0	0	0	0	0	2	0	0	0	0	0	0	0	0	0	0	0	0	0	0	0	0	0	0	0	0	0	0
S1_24662948	G/A	1	24662948	0.0722	2	0	0	0	0	0	0	0	0	0	0	0	0	0	0	0	0	0	0	0	0	0	2	0	0	0	0	0	0	0	0	0	0	0	0	0	0	0	0	0	0	0	0	0	0
S1_24662954	A/C	1	24662954	0.4667	2	0	0	0	0	0	0	0	2	2	2	0	0	0	2	0	2	0	2	0	0	0	2	2	2	2	2	2	0	0	0	2	2	0	0	0	0	2	0	0	0	0	0	0	2
S1_24662959	A/G	1	24662959	0.3889	0	2	2	2	0	2	0	2	0	0	0	2	2	0	0	2	0	0	0	2	2	2	0	0	0	0	0	0	2	2	2	0	0	0	2	2	0	0	2	0	0	0	2	2	0
S1_25880528	T/C	1	25880528	0.1722	0	0	0	0	2	0	2	0	0	0	0	0	0	2	0	0	0	2	0	0	0	0	0	0	0	0	0	0	0	0	0	0	0	2	0	0	2	0	0	2	2	2	0	0	0
S1_26282414	A/T	1	26282414	0.1500	0	0	0	0	2	0	2	0	0	0	0	0	0	2	0	0	0	2	0	0	0	0	0	0	0	0	0	0	0	0	0	0	0	2	0	0	2	0	0	2	2	2	0	0	0
S1_26590594	T/A	1	26590594	0.1333	0	0	0	0	2	0	2	0	0	0	0	0	0	2	0	0	0	2	0	0	0	0	0	0	0	0	0	0	0	0	0	0	0	2	0	0	2	0	0	2	2	2	0	0	0
S1_26600872	G/C	1	26600872	0.1389	0	0	0	0	2	0	2	0	0	0	0	0	0	2	0	0	0	2	0	0	0	0	0	0	0	0	0	0	0	0	0	0	0	2	0	0	2	0	0	2	2	2	0	0	0
S1_26815677	C/T	1	26815677	0.1500	0	0	0	0	2	0	2	0	0	0	0	0	0	2	0	0	0	2	0	0	0	0	0	0	0	0	0	0	0	0	0	0	0	2	0	0	2	0	0	2	2	2	0	0	0
S1_26815707	G/C	1	26815707	0.0778	0	0	0	2	0	2	0	0	0	0	0	0	0	0	0	0	0	0	0	2	0	0	0	0	0	0	0	0	0	0	0	0	0	0	2	0	0	0	2	0	0	0	2	2	0
S1_26934857	C/G	1	26934857	0.1500	0	0	0	0	2	0	2	0	0	0	0	0	0	2	0	0	0	2	0	0	0	0	0	0	0	0	0	0	0	0	0	0	0	2	0	0	2	0	0	2	2	2	0	0	0
S1_27223754	C/A	1	27223754	0.1556	0	0	0	0	2	0	2	0	0	0	0	0	0	2	0	0	0	2	0	0	0	0	0	0	0	0	0	0	0	0	0	0	0	2	0	0	2	0	0	2	2	2	0	0	0
S1_27223764	T/G	1	27223764	0.1556	0	0	0	0	2	0	2	0	0	0	0	0	0	2	0	0	0	2	0	0	0	0	0	0	0	0	0	0	0	0	0	0	0	2	0	0	2	0	0	2	2	2	0	0	0
S1_27250513	G/T	1	27250513	0.1556	0	0	0	0	2	0	2	0	0	0	0	0	0	2	0	0	0	2	0	0	0	0	0	0	0	0	0	0	0	0	0	0	0	2	0	0	2	0	0	2	2	2	0	0	0
S1_27638800	T/A	1	27638800	0.1556	0	0	0	0	2	0	2	0	0	0	0	0	0	2	0	0	0	2	0	0	0	0	0	0	0	0	0	0	0	0	0	0	0	2	0	0	2	0	0	2	2	2	0	0	0
S1_27842912	G/A	1	27842912	0.1556	0	0	0	0	2	0	2	0	0	0	0	0	0	2	0	0	0	2	0	0	0	0	0	0	0	0	0	0	0	0	0	0	0	2	0	0	2	0	0	2	2	2	0	0	0
S1_28513625	C/T	1	28513625	0.0500	0	0	0	0	0	0	0	0	0	0	0	0	0	0	0	2	0	0	0	0	0	0	0	0	0	0	0	0	0	0	2	0	0	0	0	0	0	0	0	0	0	0	0	0	0
S1_28513645	G/A	1	28513645	0.0500	0	0	0	0	0	0	0	0	0	0	0	0	0	0	0	2	0	0	0	0	0	0	0	0	0	0	0	0	0	0	2	0	0	0	0	0	0	0	0	0	0	0	0	0	0
S1_28513660	A/G	1	28513660	0.0500	0	0	0	0	0	0	0	0	0	0	0	0	0	0	0	2	0	0	0	0	0	0	0	0	0	0	0	0	0	0	2	0	0	0	0	0	0	0	0	0	0	0	0	0	0
S1_28513680	G/A	1	28513680	0.0500	0	0	0	0	0	0	0	0	0	0	0	0	0	0	0	2	0	0	0	0	0	0	0	0	0	0	0	0	0	0	0	0	0	0	0	0	0	0	0	0	0	0	0	0	0
S1_29183160	T/C	1	29183160	0.1056	0	0	0	0	2	0	2	0	0	0	0	0	0	2	0	0	0	0	0	0	0	0	0	0	0	0	0	0	0	0	0	0	0	2	0	0	2	0	0	0	0	0	2	0	0
S1_29272649	A/G	1	29272649	0.1611	0	0	0	0	2	0	2	0	0	0	0	0	0	2	0	0	0	2	0	0	0	0	0	0	0	0	0	0	0	0	0	0	0	2	0	0	2	0	0	2	2	2	0	0	0
S1_29825144	C/A	1	29825144	0.1500	0	0	0	0	2	0	2	0	0	0	0	0	0	2	0	0	0	2	0	0	0	0	0	0	0	0	0	0	0	0	0	0	0	2	0	0	2	0	0	2	2	2	0	0	0
S1_29826317	A/G	1	29826317	0.2000	0	0	2	0	0	0	0	0	0	0	0	0	0	0	2	0	0	0	0	0	0	2	0	2	0	0	0	2	2	2	2	0	0	0	2	0	0	0	0	0	0	0	0	0	0
S1_29982475	A/G	1	29982475	0.1500	0	0	0	0	2	0	2	0	0	0	0	0	0	2	0	0	0	2	0	0	0	0	0	0	0	0	0	0	0	0	0	0	0	2	0	0	2	0	0	2	2	2	0	0	0
S1_29982491	C/A	1	29982491	0.1500	0	0	0	0	2	0	2	0	0	0	0	0	0	2	0	0	0	2	0	0	0	0	0	0	0	0	0	0	0	0	0	0	0	2	0	0	2	0	0	2	2	2	0	0	0
S1_30125436	A/C	1	30125436	0.1556	0	0	0	0	2	0	2	0	0	0	0	0	0	2	0	0	0	2	0	0	0	0	0	0	0	0	0	0	0	0	0	0	0	2	0	0	2	0	0	2	2	2	0	0	0
S1_30818414	G/A	1	30818414	0.1667	0	0	0	0	2	0	2	0	0	0	0	0	0	2	0	0	0	2	0	0	0	0	0	0	0	0	0	0	0	0	0	0	0	2	0	0	2	0	0	2	2	2	0	0	0
S1_31340804	A/G	1	31340804	0.1500	0	0	0	0	2	0	2	0	0	0	0	0	0	2	0	0	0	2	0	0	0	0	0	0	0	0	0	0	0	0	0	0	0	2	0	0	2	0	0	2	2	2	0	0	0
S1_31808481	A/G	1	31808481	0.1500	0	0	0	0	2	0	2	0	0	0	0	0	0	2	0	0	0	2	0	0	0	0	0	0	0	0	0	0	0	0	0	0	0	2	0	0	2	0	0	2	2	2	0	0	0
S1_31808482	G/A	1	31808482	0.1500	0	0	0	0	2	0	2	0	0	0	0	0	0	2	0	0	0	2	0	0	0	0	0	0	0	0	0	0	0	0	0	0	0	2	0	0	2	0	0	2	2	2	0	0	0
S1_32481483	A/C	1	32481483	0.1333	0	0	0	0	2	0	2	0	0	0	2	2	0	2	0	0	0	2	0	0	0	0	0	0	0	0	0	0	0	0	0	0	0	2	0	0	2	0	0	0	2	0	0	0	0
S1_32857505	C/T	1	32857505	0.1444	0	0	0	0	2	0	2	0	0	0	0	0	0	2	0	0	0	2	0	0	0	0	0	0	0	0	0	0	0	0	0	0	0	2	0	0	2	0	0	2	2	2	0	0	0
S1_32865498	G/A	1	32865498	0.1444	0	0	0	0	2	0	2	0	0	0	0	0	0	2	0	0	0	2	0	0	0	0	0	0	0	0	0	0	0	0	0	0	0	2	0	0	2	0	0	2	2	2	0	0	0
S1_33033725	A/G	1	33033725	0.1444	0	0	0	0	2	0	2	0	0	0	0	0	0	2	0	0	0	2	0	0	0	0	0	0	0	0	0	0	0	0	0	0	0	2	0	0	2	0	0	2	2	2	0	0	0
S1_33390815	A/T	1	33390815	0.1444	0	0	0	0	2	0	2	0	0	0	0	0	0	2	0	0	0	2	0	0	0	0	0	0	0	0	0	0	0	0	0	0	0	2	0	0	2	0	0	2	2	2	0	0	0
S1_33390834	G/T	1	33390834	0.1444	0	0	0	0	2	0	2	0	0	0	0	0	0	2	0	0	0	2	0	0	0	0	0	0	0	0	0	0	0	0	0	0	0	2	0	0	2	0	0	2	2	2	0	0	0
S1_33390954	T/G	1	33390954	0.1611	0	0	0	0	2	0	2	0	0	0	0	0	0	2	0	0	0	2	0	0	0	0	0	0	0	0	0	0	0	0	0	0	0	2	0	0	2	0	0	2	2	2	0	0	0
S1_33440037	G/A	1	33440037	0.1444	0	0	0	0	2	0	2	0	0	0	0	0	0	2	0	0	0	2	0	0	0	0	0	0	0	0	0	0	0	0	0	0	0	2	0	0	2	0	0	2	2	2	0	0	0
S1_34013600	A/G	1	34013600	0.1722	0	0	0	0	2	0	2	0	0	0	0	0	0	2	0	0	0	2	0	0	0	0	0	0	0	0	0	0	0	0	0	0	0	2	0	0	2	0	0	2	2	2	0	0	0
S1_34086272	G/A	1	34086272	0.1778	0	0	0	0	2	0	2	0	0	0	0	0	0	2	0	0	0	2	0	0	0	0	0	0	0	0	0	0	0	0	0	0	0	2	0	0	2	0	0	2	2	2	0	0	0
S1_34240496	C/G	1	34240496	0.1611	0	0	0	0	2	0	2	0	0	0	0	0	0	2	0	0	0	2	0	0	0	0	0	0	0	0	0	0	0	0	0	0	0	2	0	0	2	0	0	2	2	2	0	0	0
S1_34240500	T/G	1	34240500	0.1833	0	0	0	0	2	0	2	0	0	0	0	2	0	2	0	0	0	2	0	0	0	0	0	0	0	0	0	0	0	0	0	0	0	2	0	0	2	0	0	2	2	2	0	0	0
S1_34352127	T/A	1	34352127	0.1444	0	0	0	0	2	0	2	0	0	0	0	0	0	2	0	0	0	2	0	0	0	0	0	0	0	0	0	0	0	0	0	0	0	2	0	0	2	0	0	2	2	2	0	0	0
S1_34423485	A/T	1	34423485	0.1556	0	0	0	0	2	0	2	0	0	0	0	0	0	2	0	0	0	2	0	0	0	0	0	0	0	0	0	0	0	0	0	0	0	2	0	0	2	0	0	2	2	2	0	0	0
S1_34423527	T/G	1	34423527	0.1556	0	0	0	0	2	0	2	0	0	0	0	0	0	2	0	0	0	2	0	0	0	0	0	0	0	0	0	0	0	0	0	0	0	2	0	0	2	0	0	2	2	2	0	0	0
S1_34423534	T/C	1	34423534	0.1444	0	0	0	0	2	0	2	0	0	0	0	0	0	2	0	0	0	2	0	0	0	0	0	0	0	0	0	0	0	0	0	0	0	2	0	0	2	0	0	2	2	2	0	0	0
S1_34423538	G/C	1	34423538	0.1556	0	0	0	0	2	0	2	0	0	0	0	0	0	2	0	0	0	2	0	0	0	0	0	0	0	0	0	0	0	0	0	0	0	2	0	0	2	0	0	2	2	2	0	0	0
S1_34423555	T/C	1	34423555	0.1556	0	0	0	0	2	0	2	0	0	0	0	0	0	2	0	0	0	2	0	0	0	0	0	0	0	0	0	0	0	0	0	0	0	2	0	0	2	0	0	2	2	2	0	0	0
S1_34482396	A/G	1	34482396	0.1722	0	0	0	0	2	0	2	0	0	0	0	0	0	2	0	0	0	2	0	0	0	0	0	0	0	0	0	0	0	0	0	0	0	2	0	0	2	0	0	2	2	2	0	0	0
S1_34539374	G/A	1	34539374	0.1444	0	0	0	0	2	0	2	0	0	0	0	0	0	2	0	0	0	2	0	0	0	0	0	0	0	0	0	0	0	0	0	0	0	2	0	0	2	0	0	2	2	2	0	0	0
S1_34644556	G/T	1	34644556	0.1722	0	0	0	0	2	0	2	0	0	0	0	0	0	2	0	0	0	2	0	0	0	0	0	0	0	0	0	0	0	0	0	0	0	2	0	0	2	0	0	2	2	2	0	0	0
S1_34791395	T/A	1	34791395	0.1444	0	0	0	0	2	0	2	0	0	0	0	0	0	2	0	0	0	2	0	0	0	0	0	0	0	0	0	0	0	0	0	0	0	2	0	0	2	0	0	2	2	2	0	0	0
S1_35131196	A/C	1	35131196	0.1500	0	0	0	0	2	0	2	0	0	0	0	0	0	2	0	0	0	2	0	0	0	0	0	0	0	0	0	0	0	0	0	0	0	2	0	0	2	0	0	2	2	2	0	0	0
S1_35553583	A/T	1	35553583	0.1444	0	0	0	0	2	0	2	0	0	0	0	0	0	2	0	0	0	2	0	0	0	0	0	0	0	0	0	0	0	0	0	0	0	2	0	0	2	0	0	2	2	2	0	0	0
S1_35643692	C/T	1	35643692	0.0667	0	0	0	0	2	0	2	0	0	0	0	0	0	0	0	0	0	2	0	0	0	0	0	0	0	0	0	0	0	0	0	0	0	2	0	0	0	0	0	0	0	0	0	0	0
S1_35730411	C/T	1	35730411	0.0500	0	2	0	0	0	0	0	0	0	0	0	0	0	0	0	0	0	0	0	0	0	0	2	0	0	0	0	0	0	0	0	0	0	0	0	0	0	0	0	0	0	0	0	0	0
S1_35880002	C/A	1	35880002	0.1444	0	0	0	0	2	0	2	0	0	0	0	0	0	2	0	0	0	2	0	0	0	0	0	0	0	0	0	0	0	0	0	0	0	2	0	0	2	0	0	2	2	2	0	0	0
S1_35884732	T/C	1	35884732	0.1500	0	0	0	0	2	0	2	0	0	0	0	0	0	2	0	0	0	2	0	0	0	0	0	0	0	0	0	0	0	0	0	0	0	2	0	0	2	0	0	2	2	2	0	0	0
S1_35884868	C/G	1	35884868	0.1444	0	0	0	0	2	0	2	0	0	0	0	0	0	2	0	0	0	2	0	0	0	0	0	0	0	0	0	0	0	0	0	0	0	2	0	0	2	0	0	2	2	2	0	0	0
S1_36432424	C/A	1	36432424	0.1722	0	0	0	0	2	0	2	0	0	0	0	0	0	2	0	0	0	2	0	0	0	0	0	0	0	0	0	0	0	0	0	0	0	2	0	0	2	0	0	2	2	2	0	0	0
S1_36447873	G/A	1	36447873	0.1722	0	0	0	0	2	0	2	0	0	0	0	0	0	2	0	0	0	2	0	0	0	0	0	0	0	0	0	0	0	0	0	0	0	2	0	0	2	0	0	2	2	2	0	0	0
S1_36687319	G/T	1	36687319	0.1500	0	0	0	0	2	0	2	0	0	0	0	0	0	2	0	0	0	2	0	0	0	0	0	0	0	0	0	0	0	0	0	0	0	2	0	0	2	0	0	2	2	2	0	0	0
S1_36801972	G/A	1	36801972	0.1500	0	0	0	0	2	0	2	0	0	0	0	0	0	2	0	0	0	2	0	0	0	0	0	0	0	0	0	0	0	0	0	0	0	2	0	0	2	0	0	2	2	2	0	0	0
S1_36950943	T/A	1	36950943	0.1500	0	0	0	0	2	0	2	0	0	0	0	0	0	2	0	0	0	2	0	0	0	0	0	0	0	0	0	0	0	0	0	0	0	2	0	0	2	0	0	2	2	2	0	0	0
S1_36950966	T/A	1	36950966	0.1500	0	0	0	0	2	0	2	0	0	0	0	0	0	2	0	0	0	2	0	0	0	0	0	0	0	0	0	0	0	0	0	0	0	2	0	0	2	0	0	2	2	2	0	0	0
S1_36951024	A/T	1	36951024	0.1556	0	0	0	0	2	0	2	0	0	0	0	0	0	2	0	0	0	2	0	0	0	0	0	0	0	0	0	0	0	0	0	0	0	2	0	0	2	0	0	2	2	2	0	0	0
S1_36951028	T/A	1	36951028	0.1556	0	0	0	0	2	0	2	0	0	0	0	0	0	2	0	0	0	2	0	0	0	0	0	0	0	0	0	0	0	0	0	0	0	2	0	0	2	0	0	2	2	2	0	0	0
S1_37138111	C/T	1	37138111	0.1500	0	0	0	0	2	0	2	0	0	0	0	0	0	2	0	0	0	2	0	0	0	0	0	0	0	0	0	0	0	0	0	0	0	2	0	0	2	0	0	2	2	2	0	0	0
S1_37150676	T/C	1	37150676	0.0500	0	0	0	0	0	0	0	2	0	0	0	0	0	0	0	0	0	0	0	0	0	0	0	0	0	0	0	0	2	0	0	0	0	0	0	0	0	0	0	0	0	0	0	0	0
S1_37482281	C/G	1	37482281	0.1500	0	0	0	0	2	0	2	0	0	0	0	0	0	2	0	0	0	2	0	0	0	0	0	0	0	0	0	0	0	0	0	0	0	2	0	0	2	0	0	2	2	2	0	0	0
S1_37493360	T/C	1	37493360	0.1333	0	0	0	0	2	0	2	0	0	0	0	0	0	2	0	0	0	2	0	0	0	0	0	0	0	0	0	0	0	0	0	0	0	2	0	0	2	0	0	2	0	2	0	0	0
S1_37493374	T/C	1	37493374	0.1333	0	0	0	0	2	0	2	0	0	0	0	0	0	2	0	0	0	2	0	0	0	0	0	0	0	0	0	0	0	0	0	0	0	2	0	0	2	0	0	2	0	2	0	0	0
S1_37542495	G/T	1	37542495	0.1778	0	0	0	0	2	0	2	0	0	0	0	0	0	2	0	0	0	2	0	0	0	0	0	0	0	0	0	0	0	0	0	0	0	2	0	0	2	0	0	2	2	2	0	0	0
S1_37693438	T/G	1	37693438	0.2000	0	0	0	2	2	0	2	0	0	0	0	2	0	2	0	0	0	2	0	0	0	0	0	2	0	0	0	0	0	0	0	0	0	2	0	0	2	0	0	2	2	2	0	0	0
S1_37888758	T/A	1	37888758	0.1778	0	0	0	0	2	0	2	0	0	0	0	0	0	2	0	0	0	2	0	0	0	0	0	0	0	0	0	0	0	0	0	0	0	2	0	0	2	0	0	2	2	2	0	0	0
S1_37952168	A/G	1	37952168	0.1778	0	0	0	0	2	0	2	0	0	0	0	0	0	2	0	0	0	2	0	0	0	0	0	0	0	0	0	0	0	0	0	0	0	2	0	0	2	0	0	2	2	2	0	0	0
S1_38043122	A/G	1	38043122	0.1722	0	0	0	0	2	0	2	0	0	0	0	0	0	2	0	0	0	2	0	0	0	0	0	0	0	0	0	0	0	0	0	0	0	2	0	0	2	0	0	2	2	2	0	0	0
S1_38043149	C/A	1	38043149	0.1500	0	0	0	0	2	0	2	0	0	0	0	0	0	2	0	0	0	2	0	0	0	0	0	0	0	0	0	0	0	0	0	0	0	2	0	0	2	0	0	2	2	2	0	0	0
S1_38382365	C/G	1	38382365	0.1667	0	0	0	0	2	0	2	0	0	0	0	0	0	2	0	0	0	2	0	0	0	0	0	0	0	0	0	0	0	0	0	0	0	2	0	0	2	0	0	2	2	2	0	0	0
S1_38611412	C/T	1	38611412	0.2111	0	0	0	0	2	0	2	0	0	0	0	0	0	2	0	0	0	2	0	0	0	0	0	0	0	0	0	0	0	0	0	0	0	2	0	0	2	0	0	2	2	2	0	0	0
S1_38686421	C/A	1	38686421	0.1556	0	0	0	0	2	0	2	0	0	0	0	0	0	2	0	0	0	2	0	0	0	0	0	0	0	0	0	0	0	0	0	0	0	2	0	0	2	0	0	2	2	2	0	0	0
S1_38686427	A/G	1	38686427	0.1778	0	0	0	0	2	0	2	0	0	0	0	0	0	2	0	0	0	2	0	0	0	0	0	0	0	0	0	0	0	0	0	0	0	2	0	0	2	0	0	2	2	2	0	0	0
S1_38791894	G/A	1	38791894	0.0611	0	0	0	0	0	0	0	0	0	0	0	0	0	0	0	0	0	0	0	0	0	0	0	0	0	0	0	0	0	0	0	0	0	0	0	0	0	0	0	0	0	0	0	0	0
S1_38867597	A/C	1	38867597	0.1444	0	0	0	0	2	0	2	0	0	0	0	0	0	2	0	0	0	2	0	0	0	0	0	0	0	0	0	0	0	0	0	0	0	2	0	0	2	0	0	2	2	2	0	0	0
S1_38867611	G/A	1	38867611	0.1444	0	0	0	0	2	0	2	0	0	0	0	0	0	2	0	0	0	2	0	0	0	0	0	0	0	0	0	0	0	0	0	0	0	2	0	0	2	0	0	2	2	2	0	0	0
S1_38885353	A/G	1	38885353	0.1444	0	0	0	0	2	0	2	0	0	0	0	0	0	2	0	0	0	2	0	0	0	0	0	0	0	0	0	0	0	0	0	0	0	2	0	0	2	0	0	2	2	2	0	0	0
S1_39560342	T/G	1	39560342	0.1556	0	0	0	0	2	0	2	0	0	0	0	0	0	2	0	0	0	2	0	0	0	0	0	0	0	0	0	0	0	0	0	0	0	2	0	0	2	2	0	2	2	2	0	0	0
S1_39692162	A/G	1	39692162	0.1500	0	0	0	0	2	0	2	0	0	0	0	0	0	2	0	0	0	2	0	0	0	0	0	0	0	0	0	0	0	0	0	0	0	2	0	0	2	2	0	2	2	2	0	0	0
S1_39717631	T/C	1	39717631	0.0611	0	0	0	0	0	0	0	0	0	2	0	0	2	0	0	0	0	0	0	2	0	0	0	0	0	0	0	0	2	0	0	0	0	0	0	0	0	0	0	0	0	0	0	0	0
S1_39717662	A/T	1	39717662	0.0611	0	0	0	0	0	0	0	0	0	2	0	0	2	0	0	0	0	0	0	2	0	0	0	0	0	0	0	0	2	0	0	0	0	0	0	0	0	0	0	0	0	0	0	0	0
S1_39717671	T/A	1	39717671	0.0667	0	0	0	0	0	0	0	0	0	2	0	0	2	0	0	0	0	0	0	2	0	0	0	0	0	0	0	0	2	0	0	0	0	0	0	0	0	0	0	0	0	0	0	0	0
S1_39910380	G/A	1	39910380	0.1500	0	0	0	0	2	0	2	0	0	0	0	0	0	2	0	0	0	2	0	0	0	0	0	0	0	0	0	0	0	0	0	0	0	2	0	0	2	2	0	2	2	2	0	0	0
S1_39910464	T/C	1	39910464	0.1500	0	0	0	0	2	0	2	0	0	0	0	0	0	2	0	0	0	2	0	0	0	0	0	0	0	0	0	0	0	0	0	0	0	2	0	0	2	2	0	2	2	2	0	0	0
S1_39934170	G/T	1	39934170	0.1500	0	0	0	0	2	0	2	0	0	0	0	0	0	2	0	0	0	2	0	0	0	0	0	0	0	0	0	0	0	0	0	0	0	2	0	0	2	2	0	2	2	2	0	0	0
S1_39993860	C/A	1	39993860	0.1444	0	0	0	0	2	0	2	0	0	0	0	0	0	2	0	0	0	2	0	0	0	0	0	0	0	0	0	0	0	0	0	0	0	2	0	0	2	2	0	2	2	2	0	0	0
S1_40166703	C/T	1	40166703	0.1389	0	0	0	0	2	0	2	0	0	0	0	0	0	2	0	0	0	2	0	0	0	0	0	0	0	0	0	0	0	0	0	0	0	2	0	0	2	2	0	2	2	2	0	0	0
S1_40175369	T/A	1	40175369	0.1444	0	0	0	0	2	0	2	0	0	0	0	0	0	2	0	0	0	2	0	0	0	0	0	0	0	0	0	0	0	0	0	0	0	2	0	0	2	2	0	2	2	2	0	0	0
S1_40175396	C/T	1	40175396	0.1389	0	0	0	0	2	0	2	0	0	0	0	0	0	2	0	0	0	2	0	0	0	0	0	0	0	0	0	0	0	0	0	0	0	2	0	0	2	2	0	2	2	2	0	0	0
S1_40176571	A/T	1	40176571	0.1389	0	0	0	0	2	0	2	0	0	0	0	0	0	2	0	0	0	2	0	0	0	0	0	0	0	0	0	0	0	0	0	0	0	2	0	0	2	2	0	2	2	2	0	0	0
S1_40189919	T/C	1	40189919	0.1444	0	0	0	0	2	0	2	0	0	0	0	0	0	2	0	0	0	2	0	0	0	0	0	0	0	0	0	0	0	0	0	0	0	2	0	0	2	2	0	2	2	2	0	0	0
S1_40189990	A/G	1	40189990	0.1500	0	0	0	0	2	0	2	0	0	0	0	0	0	2	0	0	0	2	0	0	0	0	0	0	0	0	0	0	0	0	0	0	0	2	0	0	2	2	0	2	2	2	0	0	0
S1_40192172	C/T	1	40192172	0.1444	0	0	0	0	2	0	2	0	0	0	0	0	0	2	0	0	0	2	0	0	0	0	0	0	0	0	0	0	0	0	0	0	0	2	0	0	2	2	0	2	2	2	0	0	0
S1_40192329	G/T	1	40192329	0.1444	0	0	0	0	2	0	2	0	0	0	0	0	0	2	0	0	0	2	0	0	0	0	0	0	0	0	0	0	0	0	0	0	0	2	0	0	2	2	0	2	2	2	0	0	0
S1_40476457	T/G	1	40476457	0.1444	0	0	0	0	2	0	2	0	0	0	0	0	0	2	0	0	0	2	0	0	0	0	0	0	0	0	0	0	0	0	0	0	0	2	0	0	2	2	0	2	2	2	0	0	0
S1_40483844	C/T	1	40483844	0.1278	0	0	0	0	2	0	2	0	0	0	0	0	0	0	0	0	0	2	0	0	0	0	0	0	0	0	0	0	0	0	0	0	0	2	0	0	2	2	0	2	2	2	0	0	0
S1_40483846	A/G	1	40483846	0.1278	0	0	0	0	2	0	2	0	0	0	0	0	0	0	0	0	0	2	0	0	0	0	0	0	0	0	0	0	0	0	0	0	0	2	0	0	2	2	0	2	2	2	0	0	0
S1_40487197	A/G	1	40487197	0.1444	0	0	0	0	2	0	2	0	0	0	0	0	0	2	0	0	0	2	0	0	0	0	0	0	0	0	0	0	0	0	0	0	0	2	0	0	2	2	0	2	2	2	0	0	0
S1_40544253	T/A	1	40544253	0.1444	0	0	0	0	2	0	2	0	0	0	0	0	0	2	0	0	0	2	0	0	0	0	0	0	0	0	0	0	0	0	0	0	0	2	0	0	2	2	0	2	2	2	0	0	0
S1_40544288	A/T	1	40544288	0.1444	0	0	0	0	2	0	2	0	0	0	0	0	0	2	0	0	0	2	0	0	0	0	0	0	0	0	0	0	0	0	0	0	0	2	0	0	2	2	0	2	2	2	0	0	0
S1_40544292	T/C	1	40544292	0.1444	0	0	0	0	2	0	2	0	0	0	0	0	0	2	0	0	0	2	0	0	0	0	0	0	0	0	0	0	0	0	0	0	0	2	0	0	2	2	0	2	2	2	0	0	0
S1_40544293	T/A	1	40544293	0.1444	0	0	0	0	2	0	2	0	0	0	0	0	0	2	0	0	0	2	0	0	0	0	0	0	0	0	0	0	0	0	0	0	0	2	0	0	2	2	0	2	2	2	0	0	0
S1_40544401	C/T	1	40544401	0.1389	0	0	0	0	2	0	2	0	0	0	0	0	0	2	0	0	0	2	0	0	0	0	0	0	0	0	0	0	0	0	0	0	0	2	0	0	2	2	0	2	2	2	0	0	0
S1_40678116	A/G	1	40678116	0.1444	0	0	0	0	2	0	2	0	0	0	0	0	0	2	0	0	0	2	0	0	0	0	0	0	0	0	0	0	0	0	0	0	0	2	0	0	2	2	0	2	2	2	0	0	0
S1_40764096	A/C	1	40764096	0.1444	0	0	0	0	2	0	2	0	0	0	0	0	0	2	0	0	0	2	0	0	0	0	0	0	0	0	0	0	0	0	0	0	0	2	0	0	2	2	0	2	2	2	0	0	0
S1_40764097	A/G	1	40764097	0.1444	0	0	0	0	2	0	2	0	0	0	0	0	0	2	0	0	0	2	0	0	0	0	0	0	0	0	0	0	0	0	0	0	0	2	0	0	2	2	0	2	2	2	0	0	0
S1_40764150	T/C	1	40764150	0.1444	0	0	0	0	2	0	2	0	0	0	0	0	0	2	0	0	0	2	0	0	0	0	0	0	0	0	0	0	0	0	0	0	0	2	0	0	2	2	0	2	2	2	0	0	0
S1_40932274	G/T	1	40932274	0.1444	0	0	0	0	2	0	2	0	0	0	0	0	0	2	0	0	0	2	0	0	0	0	0	0	0	0	0	0	0	0	0	0	0	2	0	0	2	2	0	2	2	2	0	0	0
S1_40965745	C/T	1	40965745	0.1278	0	0	0	0	2	0	2	0	0	0	0	0	0	2	0	0	0	2	0	0	0	0	0	0	0	0	0	0	0	0	0	0	0	2	0	0	0	2	0	2	2	2	0	0	0
S1_40965832	T/G	1	40965832	0.1444	0	0	0	0	2	0	2	0	0	0	0	0	0	2	0	0	0	2	0	0	0	0	0	0	0	0	0	0	0	0	0	0	0	2	0	0	2	2	0	2	2	2	0	0	0
S1_40965902	T/C	1	40965902	0.1500	0	0	0	0	2	0	2	0	0	0	0	0	0	2	0	0	0	2	0	0	0	0	0	0	0	0	0	0	0	0	0	0	0	2	0	0	2	2	0	2	2	2	0	0	0
S1_41001602	C/G	1	41001602	0.1444	0	0	0	0	2	0	2	0	0	0	0	0	0	2	0	0	0	2	0	0	0	0	0	0	0	0	0	0	0	0	0	0	0	2	0	0	2	2	0	2	2	2	0	0	0
S1_41016835	T/G	1	41016835	0.1611	0	0	0	0	2	0	2	0	0	0	0	0	0	2	0	0	0	2	0	0	0	0	0	0	0	0	0	0	0	0	0	0	0	2	0	0	2	2	0	2	2	2	0	0	0
S1_41016904	A/G	1	41016904	0.1444	0	0	0	0	2	0	2	0	0	0	0	0	0	2	0	0	0	2	0	0	0	0	0	0	0	0	0	0	0	0	0	0	0	2	0	0	2	2	0	2	2	2	0	0	0
S1_41067662	A/C	1	41067662	0.1444	0	0	0	0	2	0	2	0	0	0	0	0	0	2	0	0	0	2	0	0	0	0	0	0	0	0	0	0	0	0	0	0	0	2	0	0	2	2	0	2	2	2	0	0	0
S1_41137454	T/A	1	41137454	0.1611	0	0	0	0	2	0	2	0	0	0	0	0	0	2	0	0	0	2	0	0	0	0	0	0	0	0	0	0	0	0	0	0	0	2	0	0	2	2	0	2	2	2	0	0	0
S1_41157315	C/G	1	41157315	0.1444	0	0	0	0	2	0	2	0	0	0	0	0	0	2	0	0	0	2	0	0	0	0	0	0	0	0	0	0	0	0	0	0	0	2	0	0	2	2	0	2	2	2	0	0	0
S1_41157370	A/G	1	41157370	0.1500	0	0	0	0	2	0	2	0	0	0	0	0	0	2	0	0	0	2	0	0	0	0	0	0	0	0	0	0	0	0	0	0	0	2	0	0	2	2	0	2	2	2	0	0	0
S1_41215436	C/T	1	41215436	0.1500	0	0	0	0	2	0	2	0	0	0	0	0	0	2	0	0	0	2	0	0	0	0	0	0	0	0	0	0	0	0	0	0	0	2	0	0	2	2	0	2	2	2	0	0	0
S1_41251188	T/A	1	41251188	0.1500	0	0	0	0	2	0	2	0	0	0	0	0	0	2	0	0	0	2	0	0	0	0	0	0	0	0	0	0	0	0	0	0	0	2	0	0	2	2	0	2	2	2	0	0	0
S1_41251189	C/G	1	41251189	0.2278	0	0	0	0	2	0	2	2	0	0	0	0	0	2	0	0	0	2	0	0	0	0	0	0	0	0	0	0	0	0	0	0	0	2	0	0	2	2	0	2	2	2	0	0	0
S1_41272264	C/T	1	41272264	0.0667	0	0	0	0	0	0	0	0	0	0	0	0	0	0	0	0	0	0	0	0	0	0	0	0	0	0	0	0	0	0	0	0	0	0	0	0	0	0	0	0	0	0	0	0	0
S1_41272306	C/G	1	41272306	0.0667	0	0	0	0	0	0	0	0	0	0	0	0	0	0	0	0	0	0	0	0	0	0	0	0	0	0	0	0	0	0	0	0	0	0	0	0	0	0	0	0	0	0	0	0	0
S1_41323970	A/G	1	41323970	0.2111	0	0	0	0	2	0	2	0	0	0	0	0	0	2	0	0	0	2	0	0	0	0	0	0	0	0	0	0	0	0	0	0	0	2	0	0	2	2	0	2	2	2	0	0	0
S1_41586343	G/A	1	41586343	0.0611	0	0	0	0	0	0	0	0	0	0	0	0	0	0	0	0	0	0	0	0	0	0	0	0	0	0	0	0	0	0	0	0	0	2	0	0	0	2	0	2	2	2	0	0	0
S1_41589753	T/G	1	41589753	0.1444	0	0	0	0	2	0	2	0	0	0	0	0	0	2	0	0	0	2	0	0	0	0	0	0	0	0	0	0	0	0	0	0	0	2	0	0	2	2	0	2	2	2	0	0	0
S1_41637425	G/A	1	41637425	0.1444	0	0	0	0	2	0	2	0	0	0	0	0	0	2	0	0	0	2	0	0	0	0	0	0	0	0	0	0	0	0	0	0	0	2	0	0	2	2	0	2	2	2	0	0	0
S1_41637530	G/A	1	41637530	0.1444	0	0	0	0	2	0	2	0	0	0	0	0	0	0	0	0	0	2	0	0	0	0	0	0	0	0	0	0	0	0	0	0	0	2	0	0	2	2	0	2	2	2	0	0	0
S1_41722480	G/A	1	41722480	0.1444	0	0	0	0	2	0	2	0	0	0	0	0	0	2	0	0	0	2	0	0	0	0	0	0	0	0	0	0	0	0	0	0	0	2	0	0	2	2	0	2	2	2	0	0	0
S1_41722489	T/C	1	41722489	0.1444	0	0	0	0	2	0	2	0	0	0	0	0	0	2	0	0	0	2	0	0	0	0	0	0	0	0	0	0	0	0	0	0	0	2	0	0	2	2	0	2	2	2	0	0	0
S1_41722495	A/G	1	41722495	0.1444	0	0	0	0	2	0	2	0	0	0	0	0	0	2	0	0	0	2	0	0	0	0	0	0	0	0	0	0	0	0	0	0	0	2	0	0	2	2	0	2	2	2	0	0	0
S1_41760893	C/A	1	41760893	0.0667	0	0	0	0	0	0	0	0	0	0	0	0	0	0	0	0	0	0	0	0	0	0	0	0	0	0	0	0	0	0	0	0	0	0	0	0	0	0	0	0	0	0	0	0	0
S1_41974463	G/A	1	41974463	0.1500	0	0	0	0	2	0	2	0	0	0	0	0	0	2	0	0	0	2	0	0	0	0	0	0	0	0	0	0	0	0	0	0	0	2	0	0	2	2	0	2	2	2	0	0	0
S1_42152754	C/T	1	42152754	0.1444	0	0	0	0	2	0	2	0	0	0	0	0	0	2	0	0	0	2	0	0	0	0	0	0	0	0	0	0	0	0	0	0	0	2	0	0	2	2	0	2	2	2	0	0	0
S1_42152913	G/A	1	42152913	0.1444	0	0	0	0	2	0	2	0	0	0	0	0	0	2	0	0	0	2	0	0	0	0	0	0	0	0	0	0	0	0	0	0	0	2	0	0	2	2	0	2	2	2	0	0	0
S1_42152922	A/T	1	42152922	0.1444	0	0	0	0	2	0	2	0	0	0	0	0	0	2	0	0	0	2	0	0	0	0	0	0	0	0	0	0	0	0	0	0	0	2	0	0	2	2	0	2	2	2	0	0	0
S1_42213500	T/G	1	42213500	0.1444	0	0	0	0	2	0	2	0	0	0	0	0	0	2	0	0	0	2	0	0	0	0	0	0	0	0	0	0	0	0	0	0	0	2	0	0	2	2	0	2	2	2	0	0	0
S1_42213566	C/T	1	42213566	0.1444	0	0	0	0	2	0	2	0	0	0	0	0	0	2	0	0	0	2	0	0	0	0	0	0	0	0	0	0	0	0	0	0	0	2	0	0	2	2	0	2	2	2	0	0	0
S1_42215043	A/T	1	42215043	0.1444	0	0	0	0	2	0	2	0	0	0	0	0	0	2	0	0	0	2	0	0	0	0	0	0	0	0	0	0	0	0	0	0	0	2	0	0	2	2	0	2	2	2	0	0	0
S1_42303722	A/T	1	42303722	0.0722	2	0	0	0	0	0	0	0	0	2	2	0	0	0	2	0	0	0	0	0	0	0	0	0	0	2	0	0	2	0	0	0	0	0	0	0	0	0	0	0	0	0	0	0	2
S1_42308973	G/A	1	42308973	0.1389	0	0	0	0	2	0	2	0	0	0	0	0	0	2	0	0	0	2	0	0	0	0	0	0	0	0	0	0	0	0	0	0	0	2	0	0	2	2	0	2	2	2	0	0	0
S1_42308974	C/T	1	42308974	0.1389	0	0	0	0	2	0	2	0	0	0	0	0	0	2	0	0	0	2	0	0	0	0	0	0	0	0	0	0	0	0	0	0	0	2	0	0	2	2	0	2	2	2	0	0	0
S1_42502104	T/G	1	42502104	0.1389	0	0	0	0	2	0	2	0	0	0	0	0	0	2	0	0	0	2	0	0	0	0	0	0	0	0	0	0	0	0	0	0	0	2	0	0	2	2	0	2	2	2	0	0	0
S1_42502108	T/G	1	42502108	0.1056	2	0	0	0	0	0	0	0	0	2	2	0	0	0	2	0	0	0	0	0	0	0	0	0	0	2	0	0	2	0	0	0	0	0	0	0	0	0	0	0	0	0	0	0	2
S1_42524945	C/T	1	42524945	0.1389	0	0	0	0	2	0	2	0	0	0	0	0	0	2	0	0	0	2	0	0	0	0	0	0	0	0	0	0	0	0	0	0	0	2	0	0	2	2	0	2	2	2	0	0	0
S1_42552320	G/A	1	42552320	0.2556	2	0	0	0	2	0	2	0	0	2	2	0	0	2	2	0	0	2	0	0	0	0	0	0	0	2	0	0	2	0	0	0	0	2	0	0	2	2	0	2	2	2	0	0	2
S1_42552324	G/T	1	42552324	0.2556	2	0	0	0	2	0	2	0	0	2	2	0	0	2	2	0	0	2	0	0	0	0	0	0	0	2	0	0	2	0	0	0	0	2	0	0	2	2	0	2	2	2	0	0	2
S1_42552326	C/T	1	42552326	0.2556	2	0	0	0	2	0	2	0	0	2	2	0	0	2	2	0	0	2	0	0	0	0	0	0	0	2	0	0	2	0	0	0	0	2	0	0	2	2	0	2	2	2	0	0	2
S1_42552354	C/T	1	42552354	0.2556	2	0	0	0	2	0	2	0	0	2	2	0	0	2	2	0	0	2	0	0	0	0	0	0	0	2	0	0	2	0	0	0	0	2	0	0	2	2	0	2	2	2	0	0	2
S1_42558186	T/C	1	42558186	0.2556	2	0	0	0	2	0	2	0	0	2	2	0	0	2	2	0	0	2	0	0	0	0	0	0	0	2	0	0	2	0	0	0	0	2	0	0	2	2	0	2	2	2	0	0	2
S1_42625459	C/T	1	42625459	0.1444	2	0	2	0	0	0	0	2	0	2	2	0	0	0	2	0	0	0	0	0	0	0	0	0	0	2	0	0	2	0	0	0	0	0	0	0	0	0	0	0	0	0	0	0	2
S1_42625489	G/A	1	42625489	0.2722	2	0	2	0	2	0	2	2	0	2	2	0	0	2	2	0	0	2	0	0	0	0	0	0	0	2	0	0	2	0	0	0	0	2	0	0	2	2	0	2	2	2	0	0	2
S1_42662563	C/T	1	42662563	0.2722	2	0	2	0	2	0	2	2	0	2	2	0	0	2	2	0	0	2	0	0	0	0	0	0	0	2	0	0	2	0	0	0	0	2	0	0	2	2	0	2	2	2	0	0	2
S1_42683768	T/A	1	42683768	0.1278	0	0	0	0	2	0	2	0	0	0	0	0	0	2	0	0	0	2	0	0	0	0	0	0	0	0	0	0	0	0	0	0	0	2	0	0	2	2	0	2	2	2	0	0	0
S1_42806167	T/C	1	42806167	0.1333	0	0	0	0	2	0	2	0	0	0	0	0	0	2	0	0	0	2	0	0	0	0	0	0	0	0	2	0	0	0	0	0	0	2	0	0	2	2	0	2	2	2	0	0	0
S1_42807100	A/G	1	42807100	0.1333	0	0	2	0	2	0	2	0	0	0	0	0	0	2	0	0	0	2	0	0	0	0	0	0	0	0	0	0	0	0	0	0	0	2	0	0	2	2	0	2	2	2	0	0	0
S1_42857105	A/T	1	42857105	0.1167	2	0	2	0	0	0	0	0	0	2	2	0	0	0	2	0	0	0	0	0	0	0	0	0	0	2	0	0	2	0	0	0	0	0	0	0	0	0	0	0	0	0	0	0	2
S1_42897454	T/C	1	42897454	0.2278	0	0	0	2	0	2	0	0	2	0	0	0	2	0	0	0	0	0	2	2	0	0	2	0	0	0	0	2	0	0	0	0	0	0	0	0	0	0	0	0	0	0	0	2	0
S1_42923736	G/T	1	42923736	0.1389	0	0	0	0	2	0	2	0	0	0	0	0	0	2	0	0	0	2	0	0	0	0	0	0	0	0	2	0	0	0	0	0	0	2	0	0	2	2	0	2	2	2	0	0	0
S1_42923771	G/A	1	42923771	0.1389	0	0	0	0	2	0	2	0	0	0	0	0	0	2	0	0	0	2	0	0	0	0	0	0	0	0	2	0	0	0	0	0	0	2	0	0	2	2	0	2	2	2	0	0	0
S1_43059020	C/T	1	43059020	0.1389	2	0	2	0	0	0	0	2	0	2	2	0	0	0	2	0	0	0	0	0	0	0	0	0	0	2	0	0	2	0	0	0	0	0	0	0	0	0	0	0	0	0	0	0	2
S1_43081355	C/T	1	43081355	0.1222	0	0	0	0	2	0	0	0	0	0	0	0	0	2	0	0	0	2	0	0	0	0	0	0	0	0	2	0	0	0	0	0	0	2	0	0	2	2	0	2	2	2	2	0	0
S1_43081648	T/G	1	43081648	0.0556	0	0	0	0	0	0	0	0	0	0	0	0	0	2	0	0	0	0	0	0	0	0	0	0	0	0	2	0	0	0	0	0	0	0	0	0	0	0	0	0	0	2	0	0	0
S1_43135432	G/A	1	43135432	0.1444	0	0	0	0	2	0	2	0	0	0	0	0	0	2	0	0	0	2	0	0	0	0	0	0	0	0	2	0	0	0	0	0	0	2	0	0	2	2	0	2	2	2	2	0	0
S1_43137770	C/T	1	43137770	0.1389	2	0	2	0	0	0	0	2	0	2	2	0	0	0	2	0	0	0	0	0	0	0	0	0	0	2	0	0	2	0	0	0	0	0	0	0	0	0	0	0	0	0	0	0	2
S1_43140615	A/G	1	43140615	0.1444	0	0	0	0	2	0	2	0	0	0	0	0	0	2	0	0	0	2	0	0	0	0	0	0	0	0	2	0	0	0	0	0	0	2	0	0	2	2	0	2	2	2	2	0	0
S1_43140629	G/T	1	43140629	0.1444	0	0	0	0	2	0	2	0	0	0	0	0	0	2	0	0	0	2	0	0	0	0	0	0	0	0	2	0	0	0	0	0	0	2	0	0	2	2	0	2	2	2	2	0	0
S1_43169060	G/A	1	43169060	0.1444	0	0	0	0	2	0	2	0	0	0	0	0	0	2	0	0	0	2	0	0	0	0	0	0	0	0	2	0	0	0	0	0	0	2	0	0	2	2	0	2	2	2	2	0	0
S1_43276189	G/T	1	43276189	0.1444	2	0	2	0	0	0	0	2	0	2	2	0	0	0	2	0	2	0	0	0	0	0	0	0	0	2	0	0	2	0	0	0	0	0	0	0	0	0	0	0	0	0	0	0	2
S1_43277390	T/C	1	43277390	0.2889	2	0	2	0	2	0	2	2	0	2	2	0	0	2	2	0	2	2	0	0	0	0	0	0	0	2	2	0	2	0	0	0	0	2	0	0	2	2	0	2	2	2	2	0	2
S1_43280580	A/G	1	43280580	0.1444	2	0	2	0	0	0	0	2	0	2	2	0	0	0	2	0	2	0	0	0	0	0	0	0	0	2	0	0	2	0	0	0	0	0	0	0	0	0	0	0	0	0	0	0	2
S1_43280588	A/G	1	43280588	0.1444	2	0	2	0	0	0	0	2	0	2	2	0	0	0	2	0	2	0	0	0	0	0	0	0	0	2	0	0	2	0	0	0	0	0	0	0	0	0	0	0	0	0	0	0	2
S1_43283260	C/T	1	43283260	0.1444	2	0	2	0	0	0	0	2	0	2	2	0	0	0	2	0	2	0	0	0	0	0	0	0	0	2	0	0	2	0	0	0	0	0	0	0	0	0	0	0	0	0	0	0	2
S1_43286181	T/A	1	43286181	0.1444	0	0	0	0	2	0	2	0	0	0	0	0	0	2	0	0	0	2	0	0	0	0	0	0	0	0	2	0	0	0	0	0	0	2	0	0	2	2	0	2	2	2	2	0	0
S1_43313614	G/A	1	43313614	0.2667	2	0	2	0	2	0	2	0	0	2	2	0	0	2	2	0	2	2	0	0	0	0	0	0	0	2	2	0	2	0	0	0	0	2	0	0	2	2	0	2	2	2	2	0	2
S1_43342385	T/A	1	43342385	0.1444	0	0	2	0	2	0	0	0	0	0	0	0	0	2	0	0	0	2	0	0	0	0	0	0	0	0	2	0	0	0	0	0	0	2	0	0	2	2	0	2	2	2	2	0	0
S1_43342386	G/C	1	43342386	0.1444	0	0	2	0	2	0	0	0	0	0	0	0	0	2	0	0	0	2	0	0	0	0	0	0	0	0	2	0	0	0	0	0	0	2	0	0	2	2	0	2	2	2	2	0	0
S1_43342409	T/A	1	43342409	0.2556	2	0	2	0	2	0	2	0	0	2	2	0	0	2	2	0	2	2	0	0	0	0	0	0	0	2	2	0	2	0	0	0	0	2	0	0	2	2	0	2	2	2	2	0	2
S1_43352423	A/G	1	43352423	0.2556	2	0	2	0	2	0	2	0	0	2	2	0	0	2	2	0	2	2	0	0	0	0	0	0	0	2	2	0	2	0	0	0	0	2	0	0	2	2	0	2	2	2	2	0	2
S1_43352454	A/T	1	43352454	0.2556	2	0	2	0	2	0	2	0	0	2	2	0	0	2	2	0	2	2	0	0	0	0	0	0	0	2	2	0	2	0	0	0	0	2	0	0	2	2	0	2	2	2	2	0	2
S1_43406868	G/A	1	43406868	0.1111	2	0	2	0	0	0	0	0	0	2	2	0	0	0	2	0	2	0	0	0	0	0	0	0	0	2	0	0	2	0	0	0	0	0	0	0	0	0	0	0	0	0	0	0	2
S1_43502139	G/C	1	43502139	0.3000	2	0	2	0	2	0	2	2	0	2	2	0	0	2	2	2	2	2	0	0	0	0	0	0	0	2	2	0	2	0	0	0	0	2	0	0	2	2	0	2	2	2	2	0	2
S1_43502177	G/A	1	43502177	0.2833	2	0	2	0	2	0	2	2	0	2	2	0	0	2	2	0	2	2	0	0	0	0	0	0	0	2	2	0	2	0	0	0	0	2	0	0	2	2	0	2	2	2	2	0	2
S1_43502249	T/C	1	43502249	0.2833	2	0	2	0	2	0	2	2	0	2	2	0	0	2	2	0	2	2	0	0	0	0	0	0	0	2	2	0	2	0	0	0	0	2	0	0	2	2	0	2	2	2	2	0	2
S1_43511824	T/A	1	43511824	0.2944	2	0	2	0	2	0	2	2	0	2	2	0	0	2	2	0	2	2	0	0	0	0	0	0	0	2	2	0	2	0	0	0	0	2	0	0	2	0	0	2	2	2	2	0	2
S1_43543880	G/A	1	43543880	0.1556	2	0	2	0	0	0	0	2	0	2	2	0	0	0	2	0	2	0	0	0	0	0	0	0	0	2	0	0	2	0	0	0	0	0	0	0	0	0	0	0	0	0	0	0	2
S1_43585480	C/G	1	43585480	0.1444	0	0	0	0	2	0	2	0	0	0	0	0	0	2	0	0	0	2	0	0	0	0	0	0	0	0	2	0	0	0	0	0	0	2	0	0	2	2	0	2	2	2	2	0	0
S1_43586833	T/G	1	43586833	0.1444	0	0	0	0	2	0	2	0	0	0	0	0	0	2	0	0	0	2	0	0	0	0	0	0	0	0	2	0	0	0	0	0	0	2	0	0	2	2	0	2	2	2	2	0	0
S1_43586923	T/C	1	43586923	0.1333	2	0	2	0	0	0	0	2	0	0	2	0	0	0	2	0	0	0	0	0	0	0	0	0	0	2	0	0	2	0	0	0	0	0	0	0	0	0	0	0	0	0	0	0	2
S1_43657001	A/G	1	43657001	0.1444	0	0	0	0	2	0	2	0	0	0	0	0	0	2	0	0	0	2	0	0	0	0	0	0	0	0	2	0	0	0	0	0	0	2	0	0	2	2	0	2	2	2	2	0	0
S1_43664623	T/A	1	43664623	0.2222	0	0	0	0	2	0	2	0	0	0	0	0	0	2	0	2	0	2	0	0	0	0	2	0	0	0	2	0	0	0	0	0	0	2	0	0	2	2	0	2	2	2	2	0	0
S1_43709131	G/C	1	43709131	0.0722	0	0	0	0	0	0	0	0	0	0	0	0	0	0	0	2	0	0	0	0	0	0	2	0	0	0	0	0	0	0	0	0	0	0	0	0	0	0	0	0	0	0	0	0	0
S1_43709158	T/C	1	43709158	0.0722	0	0	0	0	0	0	0	0	0	0	0	0	0	0	0	2	0	0	0	0	0	0	2	0	0	0	0	0	0	0	0	0	0	0	0	0	0	0	0	0	0	0	0	0	0
S1_43831325	G/A	1	43831325	0.1444	0	0	0	0	2	0	2	0	0	0	0	0	0	2	0	0	0	2	0	0	0	0	0	0	0	0	2	0	0	0	0	0	0	2	0	0	2	2	0	2	2	2	2	0	0
S1_43831444	T/C	1	43831444	0.1444	0	0	0	0	2	0	2	0	0	0	0	0	0	2	0	0	0	2	0	0	0	0	0	0	0	0	2	0	0	0	0	0	0	2	0	0	2	2	0	2	2	2	2	0	0
S1_43995482	G/A	1	43995482	0.0722	2	0	0	0	0	0	0	0	0	0	2	0	0	0	2	2	0	0	0	0	0	0	0	0	0	2	0	0	2	0	0	0	0	0	0	0	0	0	0	0	0	0	0	0	2
S1_43995500	G/T	1	43995500	0.0722	2	0	0	0	0	0	0	0	0	0	2	0	0	0	2	2	0	0	0	0	0	0	0	0	0	2	0	0	2	0	0	0	0	0	0	0	0	0	0	0	0	0	0	0	2
S1_43995514	A/C	1	43995514	0.0722	2	0	0	0	0	0	0	0	0	0	2	0	0	0	2	2	0	0	0	0	0	0	0	0	0	2	0	0	2	0	0	0	0	0	0	0	0	0	0	0	0	0	0	0	2
S1_43995539	C/T	1	43995539	0.1389	0	0	0	0	2	0	2	0	0	0	0	0	0	2	0	0	0	2	0	0	0	0	0	0	0	0	2	0	0	0	0	0	0	2	0	0	2	2	0	2	2	2	2	0	0
S1_44120921	C/T	1	44120921	0.1389	0	0	0	0	2	0	2	0	0	0	0	0	0	2	0	0	0	2	0	0	0	0	0	0	0	0	2	0	0	0	0	0	0	2	0	0	2	2	0	2	2	2	2	0	0
S1_44162413	G/A	1	44162413	0.1389	0	0	0	0	2	0	2	0	0	0	0	0	0	2	0	0	0	2	0	0	0	0	0	0	0	0	2	0	0	0	0	0	0	2	0	0	2	2	0	2	2	2	2	0	0
S1_44168965	C/G	1	44168965	0.1389	0	0	0	0	2	0	2	0	0	0	0	0	0	2	0	0	0	2	0	0	0	0	0	0	0	0	2	0	0	0	0	0	0	2	0	0	2	2	0	2	2	2	2	0	0
S1_44197167	C/G	1	44197167	0.1389	0	0	0	0	2	0	2	0	0	0	0	0	0	2	0	0	0	2	0	0	0	0	0	0	0	0	2	0	0	0	0	0	0	2	0	0	2	2	0	2	2	2	2	0	0
S1_44478239	C/G	1	44478239	0.1444	0	0	0	0	2	0	2	0	0	0	0	0	0	2	0	0	0	2	0	0	0	0	0	0	0	0	2	0	0	0	0	0	0	2	0	0	2	2	0	2	2	2	2	0	0
S1_44478291	T/C	1	44478291	0.1444	0	0	0	0	2	0	2	0	0	0	0	0	0	2	0	0	0	2	0	0	0	0	0	0	0	0	2	0	0	0	0	0	0	2	0	0	2	2	0	2	2	2	2	0	0
S1_44508726	G/A	1	44508726	0.1444	0	0	0	0	2	0	2	0	0	0	0	0	0	2	0	0	0	2	0	0	0	0	0	0	0	0	2	0	0	0	0	0	0	2	0	0	2	2	0	2	2	2	2	0	0
S1_44508882	T/G	1	44508882	0.1444	0	0	0	0	2	0	2	0	0	0	0	0	0	2	0	0	0	2	0	0	0	0	0	0	0	0	2	0	0	0	0	0	0	2	0	0	2	2	0	2	2	2	2	0	0
S1_44508887	G/A	1	44508887	0.1500	0	0	2	0	2	0	2	0	0	0	0	0	0	2	0	0	0	2	0	0	0	0	0	0	0	0	2	0	0	0	0	0	0	2	0	0	2	2	0	2	2	2	2	0	0
S1_44550650	A/G	1	44550650	0.1500	0	0	2	0	2	0	2	0	0	0	0	0	0	2	0	0	0	2	0	0	0	0	0	0	0	0	2	0	0	0	0	0	0	2	0	0	2	2	0	2	2	2	2	0	0
S1_44587700	A/T	1	44587700	0.1556	0	0	2	0	2	0	2	0	0	0	0	0	0	2	0	0	0	2	0	0	0	0	0	0	0	0	2	0	0	0	0	0	0	2	2	0	2	2	0	2	2	2	2	0	0
S1_44589925	T/G	1	44589925	0.1556	0	0	2	0	2	0	2	0	0	0	0	0	0	2	0	0	0	2	0	0	0	0	0	0	0	0	2	0	0	0	0	0	0	2	2	0	2	2	0	2	2	2	2	0	0
S1_44589984	A/C	1	44589984	0.1556	0	0	2	0	2	0	2	0	0	0	0	0	0	2	0	0	0	2	0	0	0	0	0	0	0	0	2	0	0	0	0	0	0	2	2	0	2	2	0	2	2	2	2	0	0
S1_44636425	G/A	1	44636425	0.1611	0	0	2	0	2	0	2	0	0	0	0	0	0	2	0	0	0	2	0	0	0	0	0	0	0	0	2	0	0	0	0	0	0	2	2	0	2	2	0	2	2	2	2	0	0
S1_44758461	A/C	1	44758461	0.1556	0	0	2	0	2	0	2	0	0	0	0	0	0	2	0	0	0	2	0	0	0	0	0	0	0	0	2	0	0	0	0	0	0	2	2	0	2	2	0	2	2	2	2	0	0
S1_44758577	A/G	1	44758577	0.1833	0	0	2	0	2	0	2	0	0	0	0	0	0	2	0	0	0	2	0	0	0	0	0	0	0	0	2	0	0	0	0	0	0	2	2	0	2	2	0	2	2	2	2	0	0
S1_44963435	G/A	1	44963435	0.1556	0	0	2	0	2	0	2	0	0	0	0	0	0	2	0	0	0	2	0	0	0	0	0	0	0	0	2	0	0	0	0	0	0	2	2	0	2	0	0	2	2	2	2	0	0
S1_44972030	T/C	1	44972030	0.1611	0	0	2	0	2	0	2	0	0	0	0	0	0	2	0	0	0	2	0	0	0	0	0	0	0	0	2	0	0	0	0	0	0	2	2	0	2	0	0	2	2	2	2	0	0
S1_45056270	A/G	1	45056270	0.1500	0	0	0	0	2	0	2	0	0	0	0	0	0	2	0	0	0	2	0	0	0	0	0	0	0	0	2	0	0	0	0	0	0	2	2	0	2	2	0	2	2	2	2	0	0
S1_45056647	G/A	1	45056647	0.1778	0	0	0	0	2	0	2	2	0	0	0	0	0	2	0	0	0	2	0	0	0	0	0	0	0	0	2	0	0	0	0	0	0	2	2	0	2	2	0	2	2	2	2	0	0
S1_45056650	A/T	1	45056650	0.1778	0	0	0	0	2	0	2	2	0	0	0	0	0	2	0	0	0	2	0	0	0	0	0	0	0	0	2	0	0	0	0	0	0	2	2	0	2	2	0	2	2	2	2	0	0
S1_45056686	T/G	1	45056686	0.1778	0	0	0	0	2	0	2	2	0	0	0	0	0	2	0	0	0	2	0	0	0	0	0	0	0	0	2	0	0	0	0	0	0	2	2	0	2	2	0	2	2	2	2	0	0
S1_45056689	G/T	1	45056689	0.1778	0	0	0	0	2	0	2	2	0	0	0	0	0	2	0	0	0	2	0	0	0	0	0	0	0	0	2	0	0	0	0	0	0	2	2	0	2	2	0	2	2	2	2	0	0
S1_45123687	C/T	1	45123687	0.1444	0	0	0	0	2	0	2	0	0	0	0	0	0	2	0	0	0	2	0	0	0	0	0	0	0	0	2	0	0	0	0	0	0	2	2	0	2	2	0	2	2	2	2	0	0
S1_45192877	C/T	1	45192877	0.1444	0	0	0	0	2	0	2	0	0	0	0	0	0	2	0	0	0	2	0	0	0	0	0	0	0	0	2	0	0	0	0	0	0	2	2	0	2	2	0	2	2	2	2	0	0
S1_45192918	A/G	1	45192918	0.1500	0	0	0	0	2	0	2	0	0	0	0	0	0	2	0	0	0	2	0	0	0	0	0	0	0	0	2	0	0	0	0	0	0	2	2	0	2	2	0	2	2	2	2	0	0
S1_45197459	T/C	1	45197459	0.1500	0	0	0	0	2	0	2	0	0	0	0	0	0	2	0	0	0	2	0	0	0	0	0	0	0	0	2	0	0	0	0	0	0	2	2	0	2	2	0	2	2	2	2	0	0
S1_45296322	T/G	1	45296322	0.1389	0	0	0	0	2	0	2	0	0	0	0	0	0	2	0	0	0	2	0	0	0	0	0	0	0	0	2	0	0	0	0	0	0	2	2	0	2	0	0	2	2	2	0	0	0
S1_45308562	A/C	1	45308562	0.0611	0	0	0	0	2	0	0	0	0	0	0	0	0	0	0	0	0	0	0	0	0	0	0	0	0	0	0	0	0	0	0	0	0	2	0	0	0	0	0	2	2	2	0	0	0
S1_45401203	T/G	1	45401203	0.1389	0	0	0	0	2	0	2	0	0	0	0	0	0	2	0	0	0	2	0	0	0	0	0	0	0	0	2	0	0	0	0	0	0	2	2	0	2	2	0	2	2	2	0	0	0
S1_45421486	C/T	1	45421486	0.2444	2	0	0	0	2	0	2	2	2	0	2	0	0	2	0	2	2	2	0	0	0	0	0	0	0	2	2	0	0	0	0	0	0	2	2	0	2	2	0	2	2	2	0	0	2
S1_45457600	G/A	1	45457600	0.1056	2	0	0	0	0	0	0	2	2	0	2	0	0	0	0	2	2	0	0	0	0	0	0	0	0	2	0	0	0	0	0	0	0	0	0	0	0	0	0	0	0	0	0	0	2
S1_45457666	G/A	1	45457666	0.1389	0	0	0	0	2	0	2	0	0	0	0	0	0	2	0	0	0	2	0	0	0	0	0	0	0	0	2	0	0	0	0	0	0	2	2	0	2	2	0	2	2	2	0	0	0
S1_45457667	G/A	1	45457667	0.1389	0	0	0	0	2	0	2	0	0	0	0	0	0	2	0	0	0	2	0	0	0	0	0	0	0	0	2	0	0	0	0	0	0	2	2	0	2	2	0	2	2	2	0	0	0
S1_45457672	A/G	1	45457672	0.2444	2	0	0	0	2	0	2	2	2	0	2	0	0	2	0	2	2	2	0	0	0	0	0	0	0	2	2	0	0	0	0	0	0	2	2	0	2	2	0	2	2	2	0	0	2
S1_45457705	C/T	1	45457705	0.1389	0	0	0	0	2	0	2	0	0	0	0	0	0	2	0	0	0	2	0	0	0	0	0	0	0	0	2	0	0	0	0	0	0	2	2	0	2	2	0	2	2	2	0	0	0
S1_45458675	G/C	1	45458675	0.2389	2	0	0	0	2	0	2	2	2	0	2	0	0	2	0	2	2	2	0	0	0	0	0	0	0	2	2	0	0	0	0	0	0	2	2	0	2	0	0	2	2	2	0	0	2
S1_45458707	A/G	1	45458707	0.1056	2	0	0	0	0	0	0	2	2	0	2	0	0	0	0	2	2	0	0	0	0	0	0	0	0	2	0	0	0	0	0	0	0	0	0	0	0	0	0	0	0	0	0	0	2
S1_45479247	T/G	1	45479247	0.1056	2	0	0	0	0	0	0	2	2	0	2	0	0	0	0	2	2	0	0	0	0	0	0	0	0	2	0	0	0	0	0	0	0	0	0	0	0	0	0	0	0	0	0	0	2
S1_45479257	C/A	1	45479257	0.1056	2	0	0	0	0	0	0	2	2	0	2	0	0	0	0	2	2	0	0	0	0	0	0	0	0	2	0	0	0	0	0	0	0	0	0	0	0	0	0	0	0	0	0	0	2
S1_45483121	C/T	1	45483121	0.1389	0	0	0	0	2	0	2	0	0	0	0	0	0	2	0	0	0	2	0	0	0	0	0	0	0	0	2	0	0	0	0	0	0	2	2	0	2	2	0	2	2	2	0	0	0
S1_45734440	A/G	1	45734440	0.1611	0	0	0	0	2	0	2	2	0	0	0	0	0	2	0	0	0	2	0	0	0	0	0	0	0	0	2	0	0	0	0	0	0	2	2	0	2	2	0	2	2	2	0	0	0
S1_45734461	C/T	1	45734461	0.1778	0	0	0	0	2	0	2	2	0	0	0	0	0	2	0	0	0	2	0	0	0	0	0	0	0	0	2	0	0	0	0	0	0	2	2	0	2	2	0	2	2	2	0	0	0
S1_45750219	G/T	1	45750219	0.1722	0	0	0	0	2	0	2	2	0	0	0	0	0	2	0	0	0	2	0	0	0	0	0	0	0	0	2	0	0	0	0	0	0	2	2	0	2	2	0	2	2	2	0	0	0
S1_45815564	T/C	1	45815564	0.1389	0	0	0	0	2	0	2	0	0	0	0	0	0	2	0	0	0	2	0	0	0	0	0	0	0	0	2	0	0	0	0	0	0	2	2	0	2	2	0	2	2	2	0	0	0
S1_45831650	T/G	1	45831650	0.1444	0	0	0	0	2	0	2	0	0	0	0	0	0	2	0	0	0	2	0	0	0	0	0	0	0	0	2	0	0	0	0	0	0	2	2	0	2	2	0	2	2	2	0	0	0
S1_45831669	A/C	1	45831669	0.1444	0	0	0	0	2	0	2	0	0	0	0	0	0	2	0	0	0	2	0	0	0	0	0	0	0	0	2	0	0	0	0	0	0	2	2	0	2	2	0	2	2	2	0	0	0
S1_45846427	C/T	1	45846427	0.1778	0	0	0	0	2	0	2	2	0	0	0	0	0	2	0	0	0	2	0	0	0	0	0	0	0	0	2	0	0	0	0	0	0	2	2	0	2	2	0	2	2	2	0	0	0
S1_45989688	A/T	1	45989688	0.1444	0	0	0	0	2	0	2	0	0	0	0	0	0	2	0	0	0	2	0	0	0	0	0	0	0	0	2	0	0	0	0	0	0	2	2	0	2	2	0	2	2	2	0	0	0
S1_45989699	T/G	1	45989699	0.1444	0	0	0	0	2	0	2	0	0	0	0	0	0	2	0	0	0	2	0	0	0	0	0	0	0	0	2	0	0	0	0	0	0	2	2	0	2	2	0	2	2	2	0	0	0
S1_46052166	G/A	1	46052166	0.1444	0	0	0	0	2	0	2	0	0	0	0	0	0	2	0	0	0	2	0	0	0	0	0	0	0	0	2	0	0	0	0	0	0	2	2	0	2	2	0	2	2	2	0	0	0
S1_46052259	A/C	1	46052259	0.1444	0	0	0	0	2	0	2	0	0	0	0	0	0	2	0	0	0	2	0	0	0	0	0	0	0	0	2	0	0	0	0	0	0	2	2	0	2	2	0	2	2	2	0	0	0
S1_46146903	C/A	1	46146903	0.1611	0	0	0	0	2	0	2	0	0	0	0	0	0	2	0	0	0	2	0	0	0	0	0	0	0	0	2	0	0	0	0	0	0	2	2	0	2	2	0	2	2	2	0	0	0
S1_46199239	A/G	1	46199239	0.1333	0	0	0	0	2	0	0	0	0	0	0	0	0	2	0	0	0	2	0	0	0	0	0	0	0	0	2	0	0	0	0	0	0	2	2	0	2	2	0	2	2	2	0	0	0
S1_46207357	G/A	1	46207357	0.0667	0	2	0	0	0	0	0	2	0	0	0	0	0	0	0	0	0	0	0	0	0	0	0	0	0	0	0	0	0	0	0	0	0	0	0	0	0	0	0	0	0	0	0	0	0
S1_46207404	T/C	1	46207404	0.1333	0	0	0	0	2	0	0	0	0	0	0	0	0	2	0	0	0	2	0	0	0	0	0	0	0	0	2	0	0	0	0	0	0	2	2	0	2	2	0	2	2	2	0	0	0
S1_46281516	T/C	1	46281516	0.0556	0	2	0	0	0	0	0	2	0	0	0	0	0	0	0	0	0	0	0	0	0	0	0	0	0	0	0	0	0	0	0	0	0	0	0	0	0	0	0	0	0	0	0	0	0
S1_46293053	G/A	1	46293053	0.0556	0	2	0	0	0	0	0	2	0	0	0	0	0	0	0	0	0	0	0	0	0	0	0	0	0	0	0	0	0	0	0	0	0	0	0	0	0	0	0	0	0	0	0	0	0
S1_46409117	T/C	1	46409117	0.1389	0	0	0	0	2	0	2	0	0	0	0	0	0	2	0	0	0	2	0	0	0	0	0	0	0	0	2	0	0	0	0	0	0	2	2	0	2	2	0	2	2	2	0	0	0
S1_46418344	T/C	1	46418344	0.1389	0	0	0	0	2	0	2	0	0	0	0	0	0	2	0	0	0	2	0	0	0	0	0	0	0	0	2	0	0	0	0	0	0	2	2	0	2	2	0	2	2	2	0	0	0
S1_46418756	C/G	1	46418756	0.0667	0	2	0	0	0	0	0	2	0	0	0	0	0	0	0	0	0	0	0	0	0	0	0	0	0	0	0	0	0	0	0	0	0	0	0	0	0	0	0	0	0	0	0	0	0
S1_46418819	T/C	1	46418819	0.2056	0	2	0	0	2	0	2	2	0	0	0	0	0	2	0	0	0	2	0	0	0	0	0	0	0	0	2	0	0	0	0	0	0	2	2	0	2	2	0	2	2	2	0	0	0
S1_46545342	A/T	1	46545342	0.0611	0	2	0	0	0	0	0	2	0	0	0	0	0	0	0	0	0	0	0	0	0	0	0	0	0	0	0	0	0	0	0	0	0	0	0	0	0	0	0	0	0	0	0	0	0
S1_46561024	A/G	1	46561024	0.0611	0	2	0	0	0	0	0	2	0	0	0	0	0	0	0	0	0	0	0	0	0	0	0	0	0	0	0	0	0	0	0	0	0	0	0	0	0	0	0	0	0	0	0	0	0
S1_46561239	G/A	1	46561239	0.0611	0	2	0	0	0	0	0	2	0	0	0	0	0	0	0	0	0	0	0	0	0	0	0	0	0	0	0	0	0	0	0	0	0	0	0	0	0	0	0	0	0	0	0	0	0
S1_46561270	G/A	1	46561270	0.1000	0	0	0	0	2	0	2	0	0	0	0	0	0	0	0	0	0	2	0	0	0	0	0	0	0	0	2	0	0	0	0	0	0	2	2	0	2	2	0	2	2	2	0	0	0
S1_46563573	A/G	1	46563573	0.0611	0	2	0	0	0	0	0	2	0	0	0	0	0	0	0	0	0	0	0	0	0	0	0	0	0	0	0	0	0	0	0	0	0	0	0	0	0	0	0	0	0	0	0	0	0
S1_46835771	T/C	1	46835771	0.1333	0	0	0	0	2	0	2	0	0	0	0	0	0	2	0	0	0	2	0	0	0	0	0	0	0	0	0	0	0	0	0	0	0	2	0	0	2	2	0	2	2	2	0	0	0
S1_46835772	G/A	1	46835772	0.1333	0	0	0	0	2	0	2	0	0	0	0	0	0	2	0	0	0	2	0	0	0	0	0	0	0	0	0	0	0	0	0	0	0	2	0	0	2	2	0	2	2	2	0	0	0
S1_46835797	A/G	1	46835797	0.2056	0	2	0	0	2	0	2	0	0	0	0	0	0	2	0	0	0	2	2	0	0	0	0	0	0	0	0	0	0	0	0	0	0	2	0	0	2	2	0	2	2	2	0	0	0
S1_46835820	C/G	1	46835820	0.1333	0	0	0	0	2	0	2	0	0	0	0	0	0	2	0	0	0	2	0	0	0	0	0	0	0	0	0	0	0	0	0	0	0	2	0	0	2	2	0	2	2	2	0	0	0
S1_46847025	A/G	1	46847025	0.2056	0	2	0	0	2	0	2	0	0	0	0	0	0	2	0	0	0	2	2	0	0	0	0	0	0	0	0	0	0	0	0	0	0	2	0	0	2	2	0	2	2	2	0	0	0
S1_46847046	C/G	1	46847046	0.1333	0	0	0	0	2	0	2	0	0	0	0	0	0	2	0	0	0	2	0	0	0	0	0	0	0	0	0	0	0	0	0	0	0	2	0	0	2	2	0	2	2	2	0	0	0
S1_46871270	C/T	1	46871270	0.1333	0	0	0	0	2	0	2	0	0	0	0	0	0	2	0	0	0	2	0	0	0	0	0	0	0	0	0	0	0	0	0	0	0	2	0	0	2	2	0	2	2	2	0	0	0
S1_46871290	A/G	1	46871290	0.1333	0	0	0	0	2	0	2	0	0	0	0	0	0	2	0	0	0	2	0	0	0	0	0	0	0	0	0	0	0	0	0	0	0	2	0	0	2	2	0	2	2	2	0	0	0
S1_46871298	A/G	1	46871298	0.1333	0	0	0	0	2	0	2	0	0	0	0	0	0	2	0	0	0	2	0	0	0	0	0	0	0	0	0	0	0	0	0	0	0	2	0	0	2	2	0	2	2	2	0	0	0
S1_46871354	A/G	1	46871354	0.1333	0	0	0	0	2	0	2	0	0	0	0	0	0	2	0	0	0	2	0	0	0	0	0	0	0	0	0	0	0	0	0	0	0	2	0	0	2	2	0	2	2	2	0	0	0
S1_46915457	T/A	1	46915457	0.0722	0	2	0	0	0	0	0	0	0	0	0	0	0	0	0	0	0	0	2	0	0	0	0	0	0	0	0	0	0	0	0	0	0	0	0	0	0	0	0	0	0	0	0	0	0
S1_46931981	G/C	1	46931981	0.1333	0	0	0	0	2	0	2	0	0	0	0	0	0	2	0	0	0	2	0	0	0	0	0	0	0	0	0	0	0	0	0	0	0	2	0	0	2	2	0	2	2	2	0	0	0
S1_46935871	A/T	1	46935871	0.1333	0	0	0	0	2	0	2	0	0	0	0	0	0	2	0	0	0	2	0	0	0	0	0	0	0	0	0	0	0	0	0	0	0	2	0	0	2	2	0	2	2	2	0	0	0
S1_46961656	C/A	1	46961656	0.0833	0	0	0	0	0	0	0	0	0	0	0	2	0	0	0	0	0	0	0	0	0	2	0	0	0	0	2	0	0	0	0	0	0	0	0	0	0	0	0	0	0	0	0	0	0
S1_46966646	A/G	1	46966646	0.1444	0	0	0	0	2	0	2	0	0	0	0	0	0	2	0	0	0	2	0	0	0	0	0	0	0	0	0	0	0	0	0	0	0	2	0	0	2	2	0	2	2	2	0	0	0
S1_46968134	G/T	1	46968134	0.1444	0	0	0	0	2	0	2	0	0	0	0	0	0	2	0	0	0	2	0	0	0	0	0	0	0	0	0	0	0	0	0	0	0	2	0	0	2	2	0	2	2	2	0	0	0
S1_46968161	A/C	1	46968161	0.0722	0	2	2	0	0	0	0	0	0	0	0	0	0	0	0	0	0	0	0	0	0	0	0	0	0	0	0	0	0	0	0	0	0	0	0	0	0	0	0	0	0	0	0	0	0
S1_46985559	A/T	1	46985559	0.2000	0	2	2	0	2	0	2	0	0	0	0	0	0	2	0	0	0	2	0	0	0	0	0	0	0	0	0	0	0	0	0	0	0	2	0	0	2	2	0	2	2	2	0	0	0
S1_46992295	G/A	1	46992295	0.2111	0	2	2	0	2	0	2	0	0	0	0	0	0	2	0	0	0	2	0	0	0	0	0	0	0	0	0	0	0	0	0	0	0	2	0	0	2	2	0	2	2	2	0	0	0
S1_47015421	C/G	1	47015421	0.1333	0	0	0	0	2	0	2	0	0	0	0	0	0	2	0	0	0	2	0	0	0	0	0	0	0	0	0	0	0	0	0	0	0	2	0	0	2	2	0	2	2	2	0	0	0
S1_47015472	T/C	1	47015472	0.1333	0	0	0	0	2	0	2	0	0	0	0	0	0	2	0	0	0	2	0	0	0	0	0	0	0	0	0	0	0	0	0	0	0	2	0	0	2	2	0	2	2	2	0	0	0
S1_47019599	C/T	1	47019599	0.2111	0	2	2	0	2	0	2	0	0	0	0	0	0	2	0	0	0	2	0	0	0	0	0	0	0	0	0	0	0	0	0	0	0	2	0	0	2	2	0	2	2	2	0	0	0
S1_47060477	T/G	1	47060477	0.0667	0	2	2	0	0	0	0	0	0	0	0	0	0	0	0	0	0	0	0	0	0	0	0	0	0	0	0	0	0	0	0	0	0	0	0	0	0	0	0	0	0	0	0	0	0
S1_47060517	A/G	1	47060517	0.0667	0	2	2	0	0	0	0	0	0	0	0	0	0	0	0	0	0	0	0	0	0	0	0	0	0	0	0	0	0	0	0	0	0	0	0	0	0	0	0	0	0	0	0	0	0
S1_47060527	C/T	1	47060527	0.0667	0	2	2	0	0	0	0	0	0	0	0	0	0	0	0	0	0	0	0	0	0	0	0	0	0	0	0	0	0	0	0	0	0	0	0	0	0	0	0	0	0	0	0	0	0
S1_47178187	G/T	1	47178187	0.1611	0	0	0	0	2	0	2	0	0	0	0	0	0	2	0	0	0	2	0	0	0	0	0	0	0	0	0	0	0	0	0	0	0	2	0	0	2	2	0	2	2	2	2	0	0
S1_47272705	A/T	1	47272705	0.0944	0	0	0	0	0	0	0	0	0	0	0	0	0	0	0	0	0	0	2	0	0	0	0	0	0	0	0	0	0	0	0	0	0	0	0	0	0	0	0	0	0	0	0	0	0
S1_47278396	C/T	1	47278396	0.1722	0	0	0	0	2	0	2	0	0	0	0	0	0	2	0	0	0	2	0	0	0	0	0	0	0	0	0	0	0	0	0	0	0	2	0	0	2	2	0	2	2	2	2	0	0
S1_47289982	G/A	1	47289982	0.1500	0	0	0	0	2	0	2	0	0	0	0	0	0	2	0	0	0	2	0	0	0	0	0	0	0	0	0	0	0	0	0	0	0	2	0	0	2	2	0	2	2	2	2	0	0
S1_47289983	A/T	1	47289983	0.1500	0	0	0	0	2	0	2	0	0	0	0	0	0	2	0	0	0	2	0	0	0	0	0	0	0	0	0	0	0	0	0	0	0	2	0	0	2	2	0	2	2	2	2	0	0
S1_47475637	A/C	1	47475637	0.1667	0	0	0	0	2	0	2	2	0	0	0	0	0	2	0	0	0	2	0	0	0	0	0	0	0	0	0	0	0	0	0	0	0	2	0	0	2	2	0	2	2	2	2	0	0
S1_47476807	T/C	1	47476807	0.1667	0	0	0	0	2	0	2	2	0	0	0	0	0	2	0	0	0	2	0	0	0	0	0	0	0	0	0	0	0	0	0	0	0	2	0	0	2	2	0	2	2	2	2	0	0
S1_47538582	A/G	1	47538582	0.1500	0	0	0	0	2	0	2	2	0	0	0	0	0	2	0	0	0	2	0	0	0	0	0	0	0	0	0	0	0	0	0	0	0	2	0	0	2	0	0	2	2	2	2	0	0
S1_47951878	T/C	1	47951878	0.1444	0	0	0	0	2	0	2	0	0	0	0	0	0	2	0	0	0	2	0	0	0	0	0	0	0	0	0	0	0	0	0	0	0	2	0	0	2	2	0	2	2	2	2	0	0
S1_47951962	A/G	1	47951962	0.1389	0	0	0	0	2	0	2	0	0	0	0	0	0	2	0	0	0	2	0	0	0	0	0	0	0	0	0	0	0	0	0	0	0	2	0	0	2	2	0	2	2	2	2	0	0
S1_47963218	G/A	1	47963218	0.1667	0	0	0	0	2	0	2	2	0	0	0	0	0	2	0	0	0	2	0	0	0	0	0	0	0	0	0	0	0	0	0	0	0	2	0	0	2	2	0	2	2	2	2	0	0
S1_47963239	G/T	1	47963239	0.1667	0	0	0	0	2	0	2	2	0	0	0	0	0	2	0	0	0	2	0	0	0	0	0	0	0	0	0	0	0	0	0	0	0	2	0	0	2	2	0	2	2	2	2	0	0
S1_47963331	G/A	1	47963331	0.1667	0	0	0	0	2	0	2	2	0	0	0	0	0	2	0	0	0	2	0	0	0	0	0	0	0	0	0	0	0	0	0	0	0	2	0	0	2	2	0	2	2	2	2	0	0
S1_48017604	C/T	1	48017604	0.1389	0	0	0	0	2	0	2	0	0	0	0	0	0	2	0	0	0	2	0	0	0	0	0	0	0	0	0	0	0	0	0	0	0	2	0	0	2	2	0	2	2	2	2	0	0
S1_48017628	A/C	1	48017628	0.1389	0	0	0	0	2	0	2	0	0	0	0	0	0	2	0	0	0	2	0	0	0	0	0	0	0	0	0	0	0	0	0	0	0	2	0	0	2	2	0	2	2	2	2	0	0
S1_48017631	C/T	1	48017631	0.1389	0	0	0	0	2	0	2	0	0	0	0	0	0	2	0	0	0	2	0	0	0	0	0	0	0	0	0	0	0	0	0	0	0	2	0	0	2	2	0	2	2	2	2	0	0
S1_48071829	A/T	1	48071829	0.1389	0	0	0	0	2	0	2	0	0	0	0	0	0	2	0	0	0	2	0	0	0	0	0	0	0	0	0	0	0	0	0	0	0	2	0	0	2	2	0	2	2	2	2	0	0
S1_48074862	G/C	1	48074862	0.1389	0	0	0	0	2	0	2	0	0	0	0	0	0	2	0	0	0	2	0	0	0	0	0	0	0	0	0	0	0	0	0	0	0	2	0	0	2	2	0	2	2	2	2	0	0
S1_48074868	G/T	1	48074868	0.1389	0	0	0	0	2	0	2	0	0	0	0	0	0	2	0	0	0	2	0	0	0	0	0	0	0	0	0	0	0	0	0	0	0	2	0	0	2	2	0	2	2	2	2	0	0
S1_48143013	T/A	1	48143013	0.1500	2	0	0	0	2	0	2	0	0	0	0	0	0	2	0	0	0	2	0	0	0	0	0	0	0	0	0	0	0	0	0	0	0	2	0	0	2	2	0	2	2	2	2	0	0
S1_48264283	G/A	1	48264283	0.1444	2	0	0	0	2	0	2	0	0	0	0	0	0	2	0	0	0	2	0	0	0	0	0	0	0	0	0	0	0	0	0	0	0	2	0	0	2	2	0	2	2	2	2	0	0
S1_48264292	A/G	1	48264292	0.1444	2	0	0	0	2	0	2	0	0	0	0	0	0	2	0	0	0	2	0	0	0	0	0	0	0	0	0	0	0	0	0	0	0	2	0	0	2	2	0	2	2	2	2	0	0
S1_48332843	A/G	1	48332843	0.1389	0	0	0	0	2	0	2	0	0	0	0	0	0	2	0	0	0	2	0	0	0	0	0	0	0	0	0	0	0	0	0	0	0	2	0	0	2	2	0	2	2	2	2	0	0
S1_48350709	G/A	1	48350709	0.0944	0	0	0	0	2	0	0	0	0	0	0	0	0	2	0	0	0	2	0	0	0	0	0	0	0	0	0	0	0	0	0	0	0	2	0	0	2	2	0	2	2	2	2	0	0
S1_48364613	G/A	1	48364613	0.0556	0	0	0	0	0	0	0	0	0	0	0	0	0	0	0	0	0	0	0	0	0	0	0	0	0	0	2	0	0	0	0	0	0	0	0	0	0	0	2	0	0	0	0	0	0
S1_48376838	A/C	1	48376838	0.1444	0	0	0	0	2	0	2	0	0	0	0	0	0	2	0	0	0	2	0	0	0	0	0	0	0	0	0	0	0	0	0	0	0	2	0	0	2	2	0	2	2	2	2	0	0
S1_48389162	G/A	1	48389162	0.1389	0	0	0	0	2	0	2	0	0	0	0	0	0	2	0	0	0	2	0	0	0	0	0	0	0	0	0	0	0	0	0	0	0	2	0	0	2	2	0	2	2	2	2	0	0
S1_48409111	C/G	1	48409111	0.1389	0	0	0	0	2	0	2	0	0	0	0	0	0	2	0	0	0	2	0	0	0	0	0	0	0	0	0	0	0	0	0	0	0	2	0	0	2	2	0	2	2	2	2	0	0
S1_48423458	C/T	1	48423458	0.0944	0	0	0	0	0	0	0	0	0	0	0	0	0	0	0	0	0	0	0	0	0	0	0	0	0	0	2	0	0	0	0	0	0	0	0	0	0	0	2	0	0	0	0	0	0
S1_48423484	C/T	1	48423484	0.1278	0	0	0	0	2	0	2	0	0	0	0	0	0	2	0	0	0	2	0	0	0	0	0	0	0	0	0	0	0	0	0	0	0	2	0	0	2	2	0	2	2	2	2	0	0
S1_48447503	C/T	1	48447503	0.0944	0	0	0	0	0	0	0	0	0	0	0	0	0	0	0	0	0	0	0	0	0	0	0	0	0	0	2	0	0	0	0	0	0	0	0	0	0	0	2	0	0	0	0	0	0
S1_48447603	T/C	1	48447603	0.0944	0	0	0	0	0	0	0	0	0	0	0	0	0	0	0	0	0	0	0	0	0	0	0	0	0	0	2	0	0	0	0	0	0	0	0	0	0	0	2	0	0	0	0	0	0
S1_48447635	G/C	1	48447635	0.2333	0	0	0	0	2	0	2	0	0	0	0	0	0	2	0	0	0	2	0	0	0	0	0	0	0	0	2	0	0	0	0	0	0	2	0	0	2	2	2	2	2	2	2	0	0
S1_48449031	G/A	1	48449031	0.0944	0	0	0	0	0	0	0	0	0	0	0	0	0	0	0	0	0	0	0	0	0	0	0	0	0	0	2	0	0	0	0	0	0	0	0	0	0	0	2	0	0	0	0	0	0
S1_48510507	G/A	1	48510507	0.2278	0	0	0	0	2	0	2	0	0	0	0	0	0	2	0	0	0	2	0	0	0	0	0	0	0	0	2	0	0	0	0	0	0	2	0	0	2	2	2	2	2	2	2	0	0
S1_48510540	G/C	1	48510540	0.0889	0	0	0	0	0	0	0	0	0	0	0	0	0	0	0	0	0	0	0	0	0	0	0	0	0	0	2	0	0	0	0	0	0	0	0	0	0	0	2	0	0	0	0	0	0
S1_48510587	T/G	1	48510587	0.1389	0	0	0	0	2	0	2	0	0	0	0	0	0	2	0	0	0	2	0	0	0	0	0	0	0	0	0	0	0	0	0	0	0	2	0	0	2	2	0	2	2	2	2	0	0
S1_48510656	G/A	1	48510656	0.1111	0	0	0	0	0	0	0	0	0	0	0	0	0	0	0	0	0	0	0	2	0	0	2	0	2	0	0	0	0	0	0	0	2	0	0	0	0	0	0	0	0	0	0	0	0
S1_48510665	A/G	1	48510665	0.1389	0	0	0	0	2	0	2	0	0	0	0	0	0	2	0	0	0	2	0	0	0	0	0	0	0	0	0	0	0	0	0	0	0	2	0	0	2	2	0	2	2	2	2	0	0
S1_48510788	C/T	1	48510788	0.1389	0	0	0	0	2	0	2	0	0	0	0	0	0	2	0	0	0	2	0	0	0	0	0	0	0	0	0	0	0	0	0	0	0	2	0	0	2	2	0	2	2	2	2	0	0
S1_48510806	T/G	1	48510806	0.1389	0	0	0	0	2	0	2	0	0	0	0	0	0	2	0	0	0	2	0	0	0	0	0	0	0	0	0	0	0	0	0	0	0	2	0	0	2	2	0	2	2	2	2	0	0
S1_48510832	A/C	1	48510832	0.1389	0	0	0	0	2	0	2	0	0	0	0	0	0	2	0	0	0	2	0	0	0	0	0	0	0	0	0	0	0	0	0	0	0	2	0	0	2	2	0	2	2	2	2	0	0
S1_48513488	A/G	1	48513488	0.1389	0	0	0	0	2	0	2	0	0	0	0	0	0	2	0	0	0	2	0	0	0	0	0	0	0	0	0	0	0	0	0	0	0	2	0	0	2	2	0	2	2	2	2	0	0
S1_48517646	T/C	1	48517646	0.2278	0	0	0	0	2	0	2	0	0	0	0	0	0	2	0	0	0	2	0	0	0	0	0	0	0	0	2	0	0	0	0	0	0	2	0	0	2	2	2	2	2	2	2	0	0
S1_48534664	C/T	1	48534664	0.1111	0	0	0	0	2	0	0	0	0	0	0	0	0	2	0	0	0	2	0	0	0	0	0	0	0	0	0	0	0	0	0	0	0	2	0	0	2	2	0	2	2	2	2	0	0
S1_48564150	T/G	1	48564150	0.1333	0	0	0	0	2	0	0	0	0	0	0	0	0	2	0	0	0	2	0	0	0	0	0	0	0	0	0	0	0	0	0	0	0	2	0	0	2	2	0	2	2	2	2	0	0
S1_48598788	G/A	1	48598788	0.1389	0	0	0	0	2	0	2	0	0	0	0	0	0	2	0	0	0	2	0	0	0	0	0	0	0	0	0	0	0	0	0	0	0	2	0	0	2	2	0	2	2	2	2	0	0
S1_48598812	T/C	1	48598812	0.1389	0	0	0	0	2	0	2	0	0	0	0	0	0	2	0	0	0	2	0	0	0	0	0	0	0	0	0	0	0	0	0	0	0	2	0	0	2	2	0	2	2	2	2	0	0
S1_48598836	C/A	1	48598836	0.1389	0	0	0	0	2	0	2	0	0	0	0	0	0	2	0	0	0	2	0	0	0	0	0	0	0	0	0	0	0	0	0	0	0	2	0	0	2	2	0	2	2	2	2	0	0
S1_48598837	G/A	1	48598837	0.1389	0	0	0	0	2	0	2	0	0	0	0	0	0	2	0	0	0	2	0	0	0	0	0	0	0	0	0	0	0	0	0	0	0	2	0	0	2	2	0	2	2	2	2	0	0
S1_48654737	T/C	1	48654737	0.1278	2	0	0	0	0	0	2	0	0	0	0	0	2	0	0	0	0	0	0	0	0	0	0	2	0	0	0	0	0	0	0	2	0	2	0	0	2	2	2	0	2	2	2	0	0
S1_48654739	T/A	1	48654739	0.1667	2	0	0	0	0	0	2	0	0	2	2	0	2	2	0	0	2	0	0	0	0	0	0	2	0	0	2	0	0	0	0	0	0	0	0	0	0	0	2	0	0	2	0	0	0
S1_48699305	A/T	1	48699305	0.1389	0	0	0	0	2	0	2	0	0	0	0	0	0	2	0	0	0	2	0	0	0	0	0	0	0	0	0	0	0	0	0	0	0	2	0	0	2	2	0	2	2	2	2	0	0
S1_48699343	A/G	1	48699343	0.1389	0	0	0	0	2	0	2	0	0	0	0	0	0	2	0	0	0	2	0	0	0	0	0	0	0	0	0	0	0	0	0	0	0	2	0	0	2	2	0	2	2	2	2	0	0
S1_48699348	A/T	1	48699348	0.1389	0	0	0	0	2	0	2	0	0	0	0	0	0	2	0	0	0	2	0	0	0	0	0	0	0	0	0	0	0	0	0	0	0	2	0	0	2	2	0	2	2	2	2	0	0
S1_48778621	G/A	1	48778621	0.1389	0	0	0	0	2	0	2	0	0	0	0	0	0	2	0	0	0	2	0	0	0	0	0	0	0	0	0	0	0	0	0	0	0	2	0	0	2	2	0	2	2	2	2	0	0
S1_48778625	G/A	1	48778625	0.1389	0	0	0	0	2	0	2	0	0	0	0	0	0	2	0	0	0	2	0	0	0	0	0	0	0	0	0	0	0	0	0	0	0	2	0	0	2	2	0	2	2	2	2	0	0
S1_48785953	C/T	1	48785953	0.1389	0	0	0	0	2	0	2	0	0	0	0	0	0	2	0	0	0	2	0	0	0	0	0	0	0	0	0	0	0	0	0	0	0	2	0	0	2	2	0	2	2	2	2	0	0
S1_48820824	T/A	1	48820824	0.1389	0	0	0	0	2	0	2	0	0	0	0	0	0	2	0	0	0	2	0	0	0	0	0	0	0	0	0	0	0	0	0	0	0	2	0	0	2	2	0	2	2	2	2	0	0
S1_48820837	A/T	1	48820837	0.1333	0	0	0	0	2	0	0	0	0	0	0	0	0	2	0	0	0	2	0	0	0	0	0	0	0	0	0	0	0	0	0	0	0	2	0	0	2	2	0	2	2	2	2	0	0
S1_48820846	A/T	1	48820846	0.1389	0	0	0	0	2	0	2	0	0	0	0	0	0	2	0	0	0	2	0	0	0	0	0	0	0	0	0	0	0	0	0	0	0	2	0	0	2	2	0	2	2	2	2	0	0
S1_48820861	C/A	1	48820861	0.1389	0	0	0	0	2	0	2	0	0	0	0	0	0	2	0	0	0	2	0	0	0	0	0	0	0	0	0	0	0	0	0	0	0	2	0	0	2	2	0	2	2	2	2	0	0
S1_48823366	A/G	1	48823366	0.1667	0	0	0	0	2	0	0	0	0	0	0	0	0	2	0	0	0	2	0	0	0	0	0	0	0	0	0	0	0	0	0	0	0	2	0	0	2	2	0	2	2	2	2	0	0
S1_48847637	G/A	1	48847637	0.1722	0	0	0	0	2	0	2	0	0	0	0	0	0	2	0	0	0	2	0	0	0	0	0	0	0	0	0	0	0	0	0	0	0	2	0	0	2	2	0	2	2	2	2	0	0
S1_48850099	A/G	1	48850099	0.2556	2	0	0	0	0	0	0	0	0	2	2	2	2	0	2	2	2	0	0	0	2	2	0	2	0	2	0	2	2	0	0	2	0	0	0	0	0	0	0	0	0	0	0	2	2
S1_48856462	G/T	1	48856462	0.1722	0	0	0	0	2	0	2	0	0	0	0	0	0	2	0	0	0	2	0	0	0	0	0	0	0	0	0	0	0	0	0	0	0	2	0	0	2	2	0	2	2	2	2	0	0
S1_48856549	T/C	1	48856549	0.1722	0	0	0	0	2	0	2	0	0	0	0	0	0	2	0	0	0	2	0	0	0	0	0	0	0	0	0	0	0	0	0	0	0	2	0	0	2	2	0	2	2	2	2	0	0
S1_48887532	C/T	1	48887532	0.3889	0	0	0	0	0	0	0	0	0	2	2	0	0	0	2	2	2	0	0	0	2	2	0	0	0	2	2	2	2	0	0	2	0	0	0	0	0	2	2	0	0	0	0	2	2
S1_48887569	A/T	1	48887569	0.1667	0	0	0	0	2	0	0	0	0	0	0	0	0	2	0	0	0	2	0	0	0	0	0	0	0	0	0	0	0	0	0	0	0	2	0	0	2	2	0	2	2	2	2	0	0
S1_48887570	A/G	1	48887570	0.1000	0	0	0	0	2	0	0	0	0	0	0	0	0	2	0	0	0	2	0	0	0	0	0	0	0	0	0	0	0	0	0	0	0	2	0	0	2	2	0	2	2	2	2	0	0
S1_48981497	T/A	1	48981497	0.1722	0	0	0	2	0	2	0	0	2	0	0	0	0	0	0	0	0	0	0	2	0	0	2	0	2	0	0	0	0	0	0	0	2	0	0	0	0	0	0	0	0	0	0	0	0
S1_48981499	T/A	1	48981499	0.2444	0	0	0	0	2	0	0	0	0	0	0	0	0	2	0	0	0	2	0	0	0	0	0	0	0	0	2	0	0	0	0	0	0	2	0	0	2	2	2	2	2	2	2	0	0
S1_48981500	G/T	1	48981500	0.2444	0	0	0	0	2	0	0	0	0	0	0	0	0	2	0	0	0	2	0	0	0	0	0	0	0	0	2	0	0	0	0	0	0	2	0	0	2	2	2	2	2	2	2	0	0
S1_49042286	A/G	1	49042286	0.4167	0	0	0	2	2	2	0	0	0	0	0	0	0	2	0	0	0	2	0	2	0	0	2	0	2	0	2	0	0	0	0	0	2	2	0	0	2	2	2	2	2	2	2	0	0
S1_49067092	A/G	1	49067092	0.0722	0	0	0	0	0	0	0	0	0	0	0	0	0	0	0	0	0	0	2	0	0	0	0	0	0	0	0	0	0	0	0	0	0	0	0	0	0	0	0	0	0	0	0	0	0
S1_49072767	A/T	1	49072767	0.4833	0	0	0	2	2	2	2	0	0	0	0	0	0	2	0	0	0	2	2	2	0	0	2	0	2	0	2	0	0	0	0	0	2	2	0	0	2	2	2	2	2	2	2	0	0
S1_49072769	C/T	1	49072769	0.2500	0	0	0	0	2	0	0	0	0	0	0	0	0	2	0	0	0	2	0	0	0	0	0	0	0	0	2	0	0	0	0	0	0	2	0	0	2	2	2	2	2	2	2	0	0
S1_49118765	C/A	1	49118765	0.4389	0	0	0	2	2	2	2	0	0	0	0	0	0	2	0	0	0	2	0	2	0	0	2	0	2	0	2	0	0	0	0	0	2	2	0	0	2	2	2	2	2	2	2	0	0
S1_49118817	A/C	1	49118817	0.4389	0	0	0	2	2	2	2	0	0	0	0	0	0	2	0	0	0	2	0	2	0	0	2	0	2	0	2	0	0	0	0	0	2	2	0	0	2	2	2	2	2	2	2	0	0
S1_49131924	C/T	1	49131924	0.2667	0	0	0	0	2	0	2	0	0	0	0	0	0	2	0	0	0	2	0	0	0	0	0	0	0	0	2	0	0	0	0	0	0	2	0	0	2	2	2	2	2	2	2	0	0
S1_49135007	G/A	1	49135007	0.2722	0	0	0	0	2	0	2	0	0	0	0	0	0	2	0	0	0	2	0	0	0	0	0	0	0	0	2	0	0	0	0	0	0	2	0	0	2	2	2	2	2	2	2	0	0
S1_49314587	T/C	1	49314587	0.2278	0	0	0	0	2	0	2	0	0	0	0	0	0	2	0	0	0	2	0	0	0	0	0	0	0	0	2	0	0	0	0	0	0	2	0	0	2	2	2	2	2	2	2	0	0
S1_49498135	A/G	1	49498135	0.2278	0	0	0	0	2	0	2	0	0	0	0	0	0	2	0	0	0	2	0	0	0	0	0	0	0	0	2	0	0	0	0	0	0	2	0	0	2	2	2	2	2	2	2	0	0
S1_49498561	C/A	1	49498561	0.3222	0	2	0	0	2	0	2	0	0	0	0	0	0	2	0	0	0	2	0	0	0	0	0	0	0	0	2	0	0	0	2	2	0	2	2	2	2	2	2	2	2	2	2	0	0
S1_49498567	G/C	1	49498567	0.3222	0	2	0	0	2	0	2	0	0	0	0	0	0	2	0	0	0	2	0	0	0	0	0	0	0	0	2	0	0	0	2	2	0	2	2	2	2	2	2	2	2	2	2	0	0
S1_49510350	T/C	1	49510350	0.3278	0	2	0	0	2	0	2	0	0	0	0	0	0	2	0	0	0	2	0	0	0	0	0	0	0	0	2	0	0	0	2	2	0	2	2	2	2	2	2	2	2	2	2	0	0
S1_49517193	A/G	1	49517193	0.3278	0	2	0	0	2	0	2	0	0	0	0	0	0	2	0	0	0	2	0	0	0	0	0	0	0	0	2	0	0	0	2	2	0	2	2	2	2	2	2	2	2	2	2	0	0
S1_49519462	G/A	1	49519462	0.2278	0	0	0	0	2	0	2	0	0	0	0	0	0	2	0	0	0	2	0	0	0	0	0	0	0	0	2	0	0	0	0	0	0	2	0	0	2	2	2	2	2	2	2	0	0
S1_49521414	T/A	1	49521414	0.1000	0	2	0	0	0	0	0	0	0	0	0	0	0	0	0	0	0	0	0	0	0	0	0	0	0	0	0	0	0	0	2	2	0	0	2	2	0	0	0	0	0	0	0	0	0
S1_49521423	T/C	1	49521423	0.3278	0	2	0	0	2	0	2	0	0	0	0	0	0	2	0	0	0	2	0	0	0	0	0	0	0	0	2	0	0	0	2	2	0	2	2	2	2	2	2	2	2	2	2	0	0
S1_49521432	C/A	1	49521432	0.3278	0	2	0	0	2	0	2	0	0	0	0	0	0	2	0	0	0	2	0	0	0	0	0	0	0	0	2	0	0	0	2	2	0	2	2	2	2	2	2	2	2	2	2	0	0
S1_49531524	T/C	1	49531524	0.3333	2	2	0	0	2	0	2	0	0	0	0	0	0	2	0	0	0	2	0	0	0	0	0	0	0	0	2	0	0	0	2	2	0	2	2	2	2	2	2	2	2	2	2	0	0
S1_49531622	T/C	1	49531622	0.2222	0	0	0	0	2	0	2	0	0	0	0	0	0	2	0	0	0	2	0	0	0	0	0	0	0	0	2	0	0	0	0	0	0	2	0	0	2	2	2	2	2	2	2	0	0
S1_49535919	A/T	1	49535919	0.3111	0	2	0	0	2	0	2	0	0	0	0	0	0	2	0	0	0	2	0	0	0	0	0	0	0	0	2	0	0	0	2	2	0	2	2	2	2	2	2	2	2	2	2	0	0
S1_49536322	A/G	1	49536322	0.3222	0	2	0	0	2	0	2	0	0	0	0	0	0	2	0	0	0	2	0	0	0	0	0	0	0	0	2	0	0	0	2	2	0	2	2	2	2	2	2	2	2	2	2	0	0
S1_49557221	C/T	1	49557221	0.3389	0	2	0	0	2	0	2	0	0	0	0	0	0	2	0	0	0	2	0	0	0	0	0	0	0	0	2	0	0	0	2	2	0	2	2	2	2	2	2	2	2	2	2	0	0
S1_49564916	T/A	1	49564916	0.0833	0	2	0	0	0	0	0	0	0	0	0	0	0	0	0	0	0	0	0	0	0	0	0	0	0	0	0	0	0	0	2	2	0	0	2	2	0	0	0	0	0	0	0	0	0
S1_49632486	C/T	1	49632486	0.2278	0	0	0	0	2	0	2	0	0	0	0	0	0	2	0	0	0	2	0	0	0	0	0	0	0	0	2	0	0	0	0	0	0	2	0	0	2	2	2	2	2	2	2	0	0
S1_49632611	G/A	1	49632611	0.0833	0	2	0	0	0	0	0	0	0	0	0	0	0	0	0	0	0	0	0	0	0	0	0	0	0	0	0	0	0	0	2	2	0	0	2	2	0	0	0	0	0	0	0	0	0
S1_49674720	A/G	1	49674720	0.2500	0	0	0	0	2	0	2	0	0	0	0	0	0	2	0	0	0	2	0	0	0	0	0	0	0	0	2	0	0	0	0	0	0	2	0	0	2	2	2	2	2	2	2	0	0
S1_49674762	T/C	1	49674762	0.2500	0	0	0	0	2	0	2	0	0	0	0	0	0	2	0	0	0	2	0	0	0	0	0	0	0	0	2	0	0	0	0	0	0	2	0	0	2	2	2	2	2	2	2	0	0
S1_49674954	A/G	1	49674954	0.2444	0	0	0	0	2	0	2	0	0	0	0	0	0	2	0	0	0	2	0	0	0	0	0	0	0	0	2	0	0	0	0	0	0	2	0	0	2	2	2	2	2	2	2	0	0
S1_49675047	G/A	1	49675047	0.2444	0	0	0	0	2	0	2	0	0	0	0	0	0	2	0	0	0	2	0	0	0	0	0	0	0	0	2	0	0	0	0	0	0	2	0	0	2	2	2	2	2	2	2	0	0
S1_49680568	T/A	1	49680568	0.2389	0	0	0	0	2	0	2	0	0	0	0	0	0	2	0	0	0	2	0	0	0	0	0	0	0	0	2	0	0	0	0	0	0	2	0	0	2	2	2	2	2	2	2	0	0
S1_49688244	T/C	1	49688244	0.2389	0	0	0	0	2	0	2	0	0	0	0	0	0	2	0	0	0	2	0	0	0	0	0	0	0	0	2	0	0	0	0	0	0	2	0	0	2	2	2	2	2	2	2	0	0
S1_49698131	G/A	1	49698131	0.1389	0	0	0	0	2	0	2	0	0	0	0	0	0	2	0	0	0	2	0	0	0	0	0	0	0	0	0	0	0	0	0	0	0	2	0	0	2	2	0	2	2	2	2	0	0
S1_49698136	T/G	1	49698136	0.1389	0	0	0	0	2	0	2	0	0	0	0	0	0	2	0	0	0	2	0	0	0	0	0	0	0	0	0	0	0	0	0	0	0	2	0	0	2	2	0	2	2	2	2	0	0
S1_49698243	A/G	1	49698243	0.1389	0	0	0	0	2	0	2	0	0	0	0	0	0	2	0	0	0	2	0	0	0	0	0	0	0	0	0	0	0	0	0	0	0	2	0	0	2	2	0	2	2	2	2	0	0
S1_49698368	G/A	1	49698368	0.1333	0	0	0	0	2	0	2	0	0	0	0	0	0	2	0	0	0	2	0	0	0	0	0	0	0	0	0	0	0	0	0	0	0	2	0	0	2	2	0	2	2	2	2	0	0
S1_49721314	G/A	1	49721314	0.1389	0	0	0	0	2	0	2	0	0	0	0	0	0	2	0	0	0	2	0	0	0	0	0	0	0	0	0	0	0	0	0	0	0	2	0	0	2	2	0	2	2	2	2	0	0
S1_49749073	A/T	1	49749073	0.1333	0	0	0	0	2	0	2	0	0	0	0	0	0	2	0	0	0	2	0	0	0	0	0	0	0	0	0	0	0	0	0	0	0	2	0	0	2	2	0	2	2	2	2	0	0
S1_49749082	A/G	1	49749082	0.1000	0	2	0	0	0	0	0	0	0	0	0	0	0	0	0	0	0	0	0	0	0	0	2	0	0	0	0	0	0	0	2	2	0	0	2	2	0	0	0	0	0	0	0	0	0
S1_49749104	T/C	1	49749104	0.2389	0	2	0	0	2	0	2	0	0	0	0	0	0	2	0	0	0	2	0	0	0	0	2	0	0	0	0	0	0	0	2	2	0	2	2	2	2	2	0	2	2	2	2	0	0
S1_49796524	G/A	1	49796524	0.3278	0	0	0	0	0	0	0	2	2	0	0	0	0	0	0	0	0	0	2	0	2	0	0	0	0	0	2	0	0	0	0	0	0	0	0	0	0	0	2	0	0	0	0	0	0
S1_49796599	C/G	1	49796599	0.3278	0	0	0	0	0	0	0	2	2	0	0	0	0	0	0	0	0	0	2	0	2	0	0	0	0	0	2	0	0	0	0	0	0	0	0	0	0	0	2	0	0	0	0	0	0
S1_49796703	T/C	1	49796703	0.4611	0	0	0	0	2	0	2	2	2	0	0	0	0	2	0	0	0	2	2	0	2	0	0	0	0	0	2	0	0	0	0	0	0	2	0	0	2	2	2	2	2	2	2	0	0
S1_49840996	G/A	1	49840996	0.1389	0	0	0	0	2	0	2	0	0	0	0	0	0	2	0	0	0	2	0	0	0	0	0	0	0	0	0	0	0	0	0	0	0	2	0	0	2	2	0	2	2	2	2	0	0
S1_49841026	G/C	1	49841026	0.1389	0	0	0	0	2	0	2	0	0	0	0	0	0	2	0	0	0	2	0	0	0	0	0	0	0	0	0	0	0	0	0	0	0	2	0	0	2	2	0	2	2	2	2	0	0
S1_49841027	C/G	1	49841027	0.1389	0	0	0	0	2	0	2	0	0	0	0	0	0	2	0	0	0	2	0	0	0	0	0	0	0	0	0	0	0	0	0	0	0	2	0	0	2	2	0	2	2	2	2	0	0
S1_49841030	C/G	1	49841030	0.1389	0	0	0	0	2	0	2	0	0	0	0	0	0	2	0	0	0	2	0	0	0	0	0	0	0	0	0	0	0	0	0	0	0	2	0	0	2	2	0	2	2	2	2	0	0
S1_49841040	C/G	1	49841040	0.1333	0	0	0	0	2	0	2	0	0	0	0	0	0	2	0	0	0	2	0	0	0	0	0	0	0	0	0	0	0	0	0	0	0	2	0	0	2	2	0	2	2	2	2	0	0
S1_49841062	G/T	1	49841062	0.1333	0	0	0	0	2	0	2	0	0	0	0	0	0	2	0	0	0	2	0	0	0	0	0	0	0	0	0	0	0	0	0	0	0	2	0	0	2	2	0	2	2	2	2	0	0
S1_49841065	C/G	1	49841065	0.1333	0	0	0	0	2	0	2	0	0	0	0	0	0	2	0	0	0	2	0	0	0	0	0	0	0	0	0	0	0	0	0	0	0	2	0	0	2	2	0	2	2	2	2	0	0
S1_49917837	T/C	1	49917837	0.1167	0	0	0	0	0	0	0	0	0	0	0	0	0	0	0	0	0	0	2	0	0	0	0	0	0	0	0	0	0	0	0	0	0	0	0	0	0	0	0	0	0	0	0	0	0
S1_49917841	C/A	1	49917841	0.1167	0	0	0	0	0	0	0	0	0	0	0	0	0	0	0	0	0	0	2	0	0	0	0	0	0	0	0	0	0	0	0	0	0	0	0	0	0	0	0	0	0	0	0	0	0
S1_49917920	T/C	1	49917920	0.1167	0	0	0	0	0	0	0	0	0	0	0	0	0	0	0	0	0	0	2	0	0	0	0	0	0	0	0	0	0	0	0	0	0	0	0	0	0	0	0	0	0	0	0	0	0
S1_49917934	G/C	1	49917934	0.2500	0	0	0	0	2	0	2	0	0	0	0	0	0	2	0	0	0	2	2	0	0	0	0	0	0	0	0	0	0	0	0	0	0	2	0	0	2	2	0	2	2	2	2	0	0
S1_49918013	C/T	1	49918013	0.2556	0	0	0	0	2	0	2	0	0	0	0	0	0	2	0	0	0	2	2	0	0	0	0	0	0	0	0	0	0	0	0	0	0	2	0	0	2	2	0	2	2	2	2	0	0
S1_49918034	G/C	1	49918034	0.1333	0	0	0	0	2	0	2	0	0	0	0	0	0	2	0	0	0	2	0	0	0	0	0	0	0	0	0	0	0	0	0	0	0	2	0	0	2	2	0	2	2	2	2	0	0
S1_49918035	G/C	1	49918035	0.1222	0	0	0	0	0	0	0	0	0	0	0	0	0	0	0	0	0	0	2	0	0	0	0	0	0	0	0	0	0	0	0	0	0	0	0	0	0	0	0	0	0	0	0	0	0
S1_49918112	C/T	1	49918112	0.2389	2	0	2	0	0	0	0	2	2	0	0	0	0	0	0	0	0	0	0	0	2	0	0	0	0	0	2	0	0	0	0	0	0	0	0	0	0	0	2	0	0	0	0	0	0
S1_49933193	G/C	1	49933193	0.4889	2	0	2	0	2	0	2	2	2	0	0	0	0	2	0	0	0	2	2	0	2	0	0	0	0	0	2	0	0	0	0	0	0	2	0	0	2	2	2	2	2	2	2	0	0
S1_49933198	C/T	1	49933198	0.3556	2	0	2	0	0	0	0	2	2	0	0	0	0	0	0	0	0	0	2	0	2	0	0	0	0	0	2	0	0	0	0	0	0	0	0	0	0	0	2	0	0	0	0	0	0
S1_49933208	T/A	1	49933208	0.1333	0	0	0	0	2	0	2	0	0	0	0	0	0	2	0	0	0	2	0	0	0	0	0	0	0	0	0	0	0	0	0	0	0	2	0	0	2	2	0	2	2	2	2	0	0
S1_49933272	A/G	1	49933272	0.4778	0	0	0	0	2	0	2	2	2	0	0	0	0	2	0	0	0	2	2	0	2	0	0	0	0	0	2	0	0	0	0	0	0	2	0	0	2	2	2	2	2	2	2	0	0
S1_49985373	G/A	1	49985373	0.2889	0	2	0	2	0	2	0	0	0	0	0	0	2	0	0	2	0	0	0	0	0	0	2	2	0	2	0	0	0	2	2	2	0	0	2	2	0	0	0	0	0	0	0	0	2
S1_49985394	A/G	1	49985394	0.2889	0	2	0	2	0	2	0	0	0	0	0	0	2	0	0	2	0	0	0	0	0	0	2	2	0	2	0	0	0	2	2	2	0	0	2	2	0	0	0	0	0	0	0	0	2
S1_49988097	G/A	1	49988097	0.4500	2	0	2	0	0	0	0	2	2	2	2	2	0	0	2	0	2	0	0	2	2	2	0	0	2	0	2	2	2	0	0	0	2	0	0	0	0	0	2	0	0	0	0	2	0
S1_49989233	G/A	1	49989233	0.4500	2	0	2	0	0	0	0	2	2	2	2	2	0	0	2	0	2	0	0	2	2	2	0	0	2	0	2	2	2	0	0	0	2	0	0	0	0	0	2	0	0	0	0	2	0
S1_50006152	C/A	1	50006152	0.1444	0	0	0	0	2	0	2	0	0	0	0	0	0	2	0	0	0	2	0	0	0	0	0	0	0	0	0	0	0	0	0	0	0	2	0	0	2	2	0	2	2	2	2	0	0
S1_50013913	T/C	1	50013913	0.4000	0	2	0	2	0	2	0	0	0	0	0	0	2	0	0	2	0	0	2	0	0	0	2	2	0	2	0	0	0	2	2	2	0	0	2	2	0	0	0	0	0	0	0	0	2
S1_50014025	A/C	1	50014025	0.1444	0	0	0	0	2	0	2	0	0	0	0	0	0	2	0	0	0	2	0	0	0	0	0	0	0	0	0	0	0	0	0	0	0	2	0	0	2	2	0	2	2	2	2	0	0
S1_50014036	G/C	1	50014036	0.1444	0	0	0	0	2	0	2	0	0	0	0	0	0	2	0	0	0	2	0	0	0	0	0	0	0	0	0	0	0	0	0	0	0	2	0	0	2	2	0	2	2	2	2	0	0
S1_50041966	G/C	1	50041966	0.2611	0	0	0	0	2	0	2	0	0	0	0	0	0	2	0	0	0	2	2	0	0	0	0	0	0	0	0	0	0	0	0	0	0	2	0	0	2	2	0	2	2	2	2	0	0
S1_50064806	C/G	1	50064806	0.1444	0	0	0	0	2	0	2	0	0	0	0	0	0	2	0	0	0	2	0	0	0	0	0	0	0	0	0	0	0	0	0	0	0	2	0	0	2	2	0	2	2	2	2	0	0
S1_50075272	A/T	1	50075272	0.3278	0	2	0	2	0	2	0	0	2	0	0	0	2	0	0	2	0	0	0	0	2	0	2	2	0	2	0	0	0	2	2	2	0	0	2	2	0	0	0	0	0	0	0	0	2
S1_50075419	G/A	1	50075419	0.1444	0	0	0	0	2	0	2	0	0	0	0	0	0	2	0	0	0	2	0	0	0	0	0	0	0	0	0	0	0	0	0	0	0	2	0	0	2	2	0	2	2	2	2	0	0
S1_50115322	C/A	1	50115322	0.1389	0	0	0	0	2	0	2	0	0	0	0	0	0	2	0	0	0	2	0	0	0	0	0	0	0	0	0	0	0	0	0	0	0	2	0	0	2	2	0	2	2	2	2	0	0
S1_50137581	C/T	1	50137581	0.1333	0	0	0	0	2	0	2	0	0	0	0	0	0	0	0	0	0	2	0	0	0	0	0	0	0	0	0	0	0	0	0	0	0	2	0	0	2	2	0	2	2	2	2	0	0
S1_50137703	C/T	1	50137703	0.4278	0	2	0	2	2	2	2	0	2	0	0	0	2	2	0	2	0	2	0	0	2	0	2	2	0	2	0	2	0	2	2	2	0	2	2	2	2	2	0	2	2	2	2	0	2
S1_50155080	C/A	1	50155080	0.4333	0	2	0	2	2	2	2	0	2	0	0	0	2	2	0	2	0	2	0	0	2	0	2	2	0	2	0	2	0	2	2	2	0	2	2	2	2	2	0	2	2	2	2	0	2
S1_50157249	G/T	1	50157249	0.4278	0	2	0	2	2	2	2	0	2	0	0	0	2	2	0	2	0	2	0	0	2	0	2	2	0	2	0	2	0	2	2	2	0	2	2	2	2	2	0	2	2	2	2	0	2
S1_50223778	G/A	1	50223778	0.1444	0	0	0	0	2	0	2	0	0	0	0	0	0	2	0	0	0	2	0	0	0	0	0	0	0	0	0	0	0	0	0	0	0	2	0	0	2	2	0	2	2	2	2	0	0
S1_50335269	C/G	1	50335269	0.1222	0	0	0	2	2	2	0	0	0	0	0	0	0	0	0	0	0	2	0	0	0	0	0	0	0	0	0	0	0	0	0	0	0	2	0	0	2	2	0	2	2	2	2	0	0
S1_50377589	C/T	1	50377589	0.1667	0	0	0	2	2	2	0	0	0	0	0	0	0	2	0	0	0	2	0	0	0	0	0	0	0	0	0	0	0	0	0	0	0	2	0	0	2	2	0	2	2	2	2	0	0
S1_50442472	T/C	1	50442472	0.1500	0	0	0	0	2	0	0	0	0	0	0	0	0	2	0	0	0	2	0	0	0	0	0	0	0	0	0	0	0	0	0	0	0	2	0	0	2	2	0	2	2	2	2	0	0
S1_50442536	T/A	1	50442536	0.1444	0	0	0	0	2	0	0	0	0	0	0	0	0	2	0	0	0	2	0	0	0	0	0	0	0	0	0	0	0	0	0	0	0	2	0	0	2	2	0	2	2	2	2	0	0
S1_50444080	C/T	1	50444080	0.1444	0	0	0	0	2	0	0	0	0	0	0	0	0	2	0	0	0	2	0	0	0	0	0	0	0	0	0	0	0	0	0	0	0	2	0	0	2	2	0	2	2	2	2	0	0
S1_50446939	T/G	1	50446939	0.2889	2	0	0	0	0	0	0	0	0	2	2	0	2	0	2	0	2	0	0	2	0	2	0	0	2	0	0	2	2	0	0	0	2	0	0	2	0	0	0	0	0	0	0	2	0
S1_50479086	A/G	1	50479086	0.1611	0	0	0	2	0	2	0	2	2	0	0	0	0	0	0	2	0	0	0	0	2	0	2	0	0	0	0	0	0	2	0	0	0	0	0	0	0	0	0	0	0	0	0	0	0
S1_50520455	G/A	1	50520455	0.1500	0	0	0	0	2	0	2	0	0	0	0	0	0	2	0	0	0	2	0	0	0	0	0	0	0	0	0	0	0	0	0	0	0	2	0	0	2	2	0	2	2	2	2	0	0
S1_50541367	C/T	1	50541367	0.1500	0	0	0	0	2	0	2	0	0	0	0	0	0	2	0	0	0	2	0	0	0	0	0	0	0	0	0	0	0	0	0	0	0	2	0	0	2	2	0	2	2	2	2	0	0
S1_50667035	A/G	1	50667035	0.3056	0	0	0	0	2	0	2	0	0	0	0	0	0	2	0	0	0	2	2	0	0	2	0	0	0	0	0	0	0	0	0	0	0	2	0	0	2	0	0	2	2	2	0	0	0
S1_50667167	A/G	1	50667167	0.3000	0	0	0	0	2	0	2	0	0	0	0	0	0	2	0	0	0	2	2	0	0	2	0	0	0	0	0	0	0	0	0	0	0	2	0	0	2	0	0	2	2	2	0	0	0
S1_50711271	G/T	1	50711271	0.1611	0	0	0	0	2	0	2	0	0	0	0	0	0	2	0	0	0	2	0	0	0	2	0	0	0	0	0	0	0	0	0	0	0	2	0	0	2	2	0	2	2	2	0	0	0
S1_50732541	G/A	1	50732541	0.1611	0	0	0	0	2	0	2	0	0	0	0	0	0	2	0	0	0	2	0	0	0	2	0	0	0	0	0	0	0	0	0	0	0	2	0	0	2	2	0	2	2	2	0	0	0
S1_50741396	A/T	1	50741396	0.1444	0	0	0	0	2	0	2	0	0	0	0	0	0	2	0	0	0	2	0	0	0	2	0	0	0	0	0	0	0	0	0	0	0	2	0	0	2	0	0	2	2	2	0	0	0
S1_50768577	C/A	1	50768577	0.1556	0	0	0	0	2	0	2	0	0	0	0	0	0	2	0	0	0	2	0	0	0	2	0	0	0	0	0	0	0	0	0	0	0	2	0	0	2	2	0	2	2	2	0	0	0
S1_50768585	T/C	1	50768585	0.0556	0	0	0	0	0	0	0	0	0	0	0	0	0	0	0	0	0	0	0	0	0	2	0	0	0	0	0	0	0	0	0	0	0	0	0	0	2	0	0	0	0	0	0	0	0
S1_50778558	C/G	1	50778558	0.1389	0	0	0	0	2	0	2	0	0	0	0	0	0	2	0	0	0	2	0	0	0	2	0	0	0	0	0	0	0	0	0	0	0	2	0	0	2	0	0	2	2	2	0	0	0
S1_50778561	A/C	1	50778561	0.1444	0	0	0	0	2	0	2	0	0	0	0	0	0	2	0	0	0	2	0	0	0	2	0	0	0	0	0	0	0	0	0	0	0	2	0	0	2	2	0	2	2	2	0	0	0
S1_50784839	T/C	1	50784839	0.1444	0	0	0	0	2	0	2	0	0	0	0	0	0	2	0	0	0	2	0	0	0	2	0	0	0	0	0	0	0	0	0	0	0	2	0	0	2	2	0	2	2	2	0	0	0
S1_50785432	G/T	1	50785432	0.0889	0	0	0	0	2	0	2	0	0	0	0	0	0	2	0	0	0	2	0	0	0	0	0	0	0	0	0	0	0	0	0	0	0	2	0	0	0	2	0	2	2	2	0	0	0
S1_50788426	A/C	1	50788426	0.1556	0	0	0	0	2	0	2	0	0	0	0	0	0	2	0	0	0	2	0	0	0	2	0	0	0	0	0	0	0	0	0	0	0	2	0	0	2	2	0	2	2	2	0	0	0
S1_50799052	T/C	1	50799052	0.1222	0	0	0	0	0	0	0	0	0	0	0	0	0	0	0	0	0	0	2	0	0	0	0	0	0	0	0	0	0	0	0	0	0	0	0	0	0	0	0	0	0	0	0	0	0
S1_50799198	G/A	1	50799198	0.2611	0	0	0	0	2	0	2	0	0	0	0	0	0	2	0	0	0	2	2	0	0	2	0	0	0	0	0	0	0	0	0	0	0	2	0	0	2	0	0	2	2	2	0	0	0
S1_50802558	T/G	1	50802558	0.2667	0	0	0	0	2	0	2	0	0	0	0	0	0	2	0	0	0	2	2	0	0	2	0	0	0	0	0	0	0	0	0	0	0	2	0	0	2	2	0	2	2	2	0	0	0
S1_50802928	G/A	1	50802928	0.1389	0	0	0	0	2	0	2	0	0	0	0	0	0	2	0	0	0	2	0	0	0	2	0	0	0	0	0	0	0	0	0	0	0	2	0	0	2	0	0	2	2	2	0	0	0
S1_50842559	C/T	1	50842559	0.2333	0	0	0	0	2	0	2	0	0	0	0	0	0	2	0	0	0	2	0	0	0	0	0	0	0	0	2	0	0	0	2	0	0	2	2	2	0	0	2	2	2	2	2	0	0
S1_50842683	T/A	1	50842683	0.1333	0	0	0	0	0	0	0	0	0	0	0	0	0	0	0	0	0	0	2	0	0	0	0	0	0	0	0	0	0	0	0	0	0	0	0	0	0	0	0	0	0	0	0	0	0
S1_50864816	G/A	1	50864816	0.1111	0	0	0	0	0	0	0	0	0	0	0	0	0	0	0	0	0	0	2	0	0	0	0	0	0	0	0	0	0	0	0	0	0	0	0	0	0	0	0	0	0	0	0	0	0
S1_50901010	C/T	1	50901010	0.1167	0	0	0	0	0	0	0	0	0	0	0	0	0	2	0	0	0	0	2	0	0	0	0	0	0	0	0	0	0	0	0	0	0	0	0	0	0	0	0	0	0	0	0	0	0
S1_50932447	C/A	1	50932447	0.3000	0	0	0	0	2	0	2	0	0	0	0	0	0	2	0	0	0	2	0	0	0	2	0	0	0	0	2	0	0	0	2	0	0	2	2	0	2	2	2	2	2	2	2	0	0
S1_50932527	T/A	1	50932527	0.0889	0	0	0	0	0	0	0	0	0	0	0	0	0	0	0	0	0	0	2	0	0	0	0	0	0	0	0	0	0	0	0	0	0	0	0	0	0	0	0	0	0	0	0	0	0
S1_50932584	T/A	1	50932584	0.0889	0	0	0	0	0	0	0	0	0	0	0	0	0	0	0	0	0	0	2	0	0	0	0	0	0	0	0	0	0	0	0	0	0	0	0	0	0	0	0	0	0	0	0	0	0
S1_50966447	A/G	1	50966447	0.3056	0	0	0	0	2	0	2	0	0	0	0	0	0	2	0	0	0	2	0	0	0	2	0	0	0	0	2	0	0	0	2	0	0	2	2	2	2	2	2	2	2	2	2	0	0
S1_51029099	T/G	1	51029099	0.3000	0	0	0	0	2	0	2	0	0	0	0	0	0	2	0	0	0	2	0	0	0	2	0	0	0	0	2	0	0	0	2	0	0	2	2	2	2	2	2	2	2	2	2	0	0
S1_51029106	T/A	1	51029106	0.2944	0	0	0	0	2	0	0	0	0	0	0	0	0	2	0	0	0	2	0	0	0	2	0	0	0	0	2	0	0	0	2	0	0	2	2	2	2	2	2	2	2	2	2	0	0
S1_51058472	A/T	1	51058472	0.2944	0	0	0	0	2	0	2	0	0	0	0	0	0	2	0	0	0	2	0	0	0	2	0	0	0	0	2	0	0	0	2	0	0	2	2	2	2	0	2	2	2	2	2	0	0
S1_51058473	G/C	1	51058473	0.2944	0	0	0	0	2	0	2	0	0	0	0	0	0	2	0	0	0	2	0	0	0	2	0	0	0	0	2	0	0	0	2	0	0	2	2	2	2	0	2	2	2	2	2	0	0
S1_51062232	T/G	1	51062232	0.3000	0	0	0	0	2	0	2	0	0	0	0	0	0	2	0	0	0	2	0	0	0	2	0	0	0	0	2	0	0	0	2	0	0	2	2	2	2	2	2	2	2	2	2	0	0
S1_51062248	T/G	1	51062248	0.3000	0	0	0	0	2	0	2	0	0	0	0	0	0	2	0	0	0	2	0	0	0	2	0	0	0	0	2	0	0	0	2	0	0	2	2	2	2	2	2	2	2	2	2	0	0
S1_51062274	A/G	1	51062274	0.3000	0	0	0	0	2	0	2	0	0	0	0	0	0	2	0	0	0	2	0	0	0	2	0	0	0	0	2	0	0	0	2	0	0	2	2	2	2	2	2	2	2	2	2	0	0
S1_51062323	G/A	1	51062323	0.3000	0	0	0	0	2	0	2	0	0	0	0	0	0	2	0	0	0	2	0	0	0	2	0	0	0	0	2	0	0	0	2	0	0	2	2	2	2	2	2	2	2	2	2	0	0
S1_51062324	G/A	1	51062324	0.3000	0	0	0	0	2	0	2	0	0	0	0	0	0	2	0	0	0	2	0	0	0	2	0	0	0	0	2	0	0	0	2	0	0	2	2	2	2	2	2	2	2	2	2	0	0
S1_51067110	C/T	1	51067110	0.2944	0	0	0	0	2	0	2	0	0	0	0	0	0	0	0	0	0	2	0	0	0	2	0	0	0	0	2	0	0	0	2	0	0	2	2	2	2	2	2	2	2	2	2	0	0
S1_51067119	G/A	1	51067119	0.2944	0	0	0	0	2	0	2	0	0	0	0	0	0	0	0	0	0	2	0	0	0	2	0	0	0	0	2	0	0	0	2	0	0	2	2	2	2	2	2	2	2	2	2	0	0
S1_51067156	A/G	1	51067156	0.2944	0	0	0	0	2	0	2	0	0	0	0	0	0	0	0	0	0	2	0	0	0	2	0	0	0	0	2	0	0	0	2	0	0	2	2	2	2	2	2	2	2	2	2	0	0
S1_51095899	G/A	1	51095899	0.3056	0	0	0	0	2	0	2	0	0	0	0	0	0	2	0	0	0	2	0	0	0	2	0	0	0	0	2	0	0	0	2	0	0	2	2	2	2	2	2	2	2	2	2	0	0
S1_51095909	T/C	1	51095909	0.3056	0	0	0	0	2	0	2	0	0	0	0	0	0	2	0	0	0	2	0	0	0	2	0	0	0	0	2	0	0	0	2	0	0	2	2	2	2	2	2	2	2	2	2	0	0
S1_51125074	T/C	1	51125074	0.3111	0	0	0	0	2	0	2	0	0	0	0	0	0	2	0	0	0	2	0	0	0	2	0	0	0	0	2	0	0	0	2	0	0	2	2	2	2	2	2	2	2	2	2	0	0
S1_51125099	T/C	1	51125099	0.3111	0	0	0	0	2	0	2	0	0	0	0	0	0	2	0	0	0	2	0	0	0	2	0	0	0	0	2	0	0	0	2	0	0	2	2	2	2	2	2	2	2	2	2	0	0
S1_51138025	C/T	1	51138025	0.3111	0	0	0	0	2	0	2	0	0	0	0	0	0	2	0	0	0	2	0	0	0	2	0	0	0	0	2	0	0	0	2	0	0	2	2	2	2	2	2	2	2	2	2	0	0
S1_51143190	G/A	1	51143190	0.3167	0	0	0	0	2	0	2	0	0	0	0	0	0	2	0	0	0	2	0	0	0	2	0	0	0	0	2	0	0	0	2	0	0	2	2	2	2	2	2	2	2	2	2	0	0
S1_51143214	A/T	1	51143214	0.3167	0	0	0	0	2	0	2	0	0	0	0	0	0	2	0	0	0	2	0	0	0	2	0	0	0	0	2	0	0	0	2	0	0	2	2	2	2	2	2	2	2	2	2	0	0
S1_51143216	T/C	1	51143216	0.3111	0	0	0	0	2	0	2	0	0	0	0	0	0	2	0	0	0	2	0	0	0	2	0	0	0	0	2	0	0	0	2	0	0	2	2	2	2	2	2	2	2	2	2	0	0
S1_51143329	T/A	1	51143329	0.3056	0	0	0	0	2	0	2	0	0	0	0	0	0	2	0	0	0	2	0	0	0	2	0	0	0	0	2	0	0	0	2	0	0	2	2	2	2	2	2	2	2	2	2	0	0
S1_51197700	A/G	1	51197700	0.1333	0	0	0	0	2	0	2	2	0	0	0	0	0	2	0	0	0	2	0	0	0	2	0	0	0	0	0	0	0	0	0	0	0	2	0	0	2	0	0	2	2	2	0	0	0
S1_51236919	A/G	1	51236919	0.1389	0	0	0	0	2	0	2	2	0	0	0	0	0	2	0	0	0	2	0	0	0	2	0	0	0	0	0	0	0	0	0	0	0	2	0	0	2	0	0	2	2	2	0	0	0
S1_51237015	G/A	1	51237015	0.1333	0	0	0	0	2	0	2	2	0	0	0	0	0	2	0	0	0	2	0	0	0	2	0	0	0	0	0	0	0	0	0	0	0	2	0	0	2	0	0	2	2	2	0	0	0
S1_51263161	C/T	1	51263161	0.0500	0	0	0	0	0	0	0	0	0	0	0	0	0	0	0	0	0	0	0	0	0	0	0	0	2	0	0	0	0	0	0	0	2	0	0	0	0	0	0	0	0	0	0	0	0
S1_51263280	A/C	1	51263280	0.0500	0	0	0	0	0	0	0	0	0	0	0	0	0	0	0	0	0	0	0	0	0	0	0	0	2	0	0	0	0	0	0	0	2	0	0	0	0	0	0	0	0	0	0	0	0
S1_51263408	G/C	1	51263408	0.0500	0	0	0	0	0	0	0	0	0	0	0	0	0	0	0	0	0	0	0	0	0	0	0	0	2	0	0	0	0	0	0	0	2	0	0	0	0	0	0	0	0	0	0	0	0
S1_51263517	T/C	1	51263517	0.0500	0	0	0	0	0	0	0	0	0	0	0	0	0	0	0	0	0	0	0	0	0	0	0	0	2	0	0	0	0	0	0	0	2	0	0	0	0	0	0	0	0	0	0	0	0
S1_51273160	T/A	1	51273160	0.1500	0	0	0	0	2	0	2	0	0	0	0	0	0	2	0	0	0	2	0	0	0	2	0	0	0	0	0	0	0	0	0	0	0	2	0	0	2	0	0	2	2	2	0	0	0
S1_51273170	G/T	1	51273170	0.1444	0	0	0	0	2	0	2	0	0	0	0	0	0	2	0	0	0	2	0	0	0	2	0	0	0	0	0	0	0	0	0	0	0	2	0	0	2	0	0	2	2	2	0	0	0
S1_51286617	T/C	1	51286617	0.4056	2	0	0	2	0	2	0	2	2	0	2	0	2	0	0	2	0	0	2	0	2	0	2	2	0	2	0	0	0	0	0	2	0	0	0	0	0	0	0	0	0	0	0	0	2
S1_51306251	G/A	1	51306251	0.1333	0	0	0	0	2	0	2	0	0	0	0	0	0	2	0	0	0	2	0	0	0	2	0	0	0	0	0	0	0	0	0	0	0	2	0	0	2	0	0	2	2	2	0	0	0
S1_51311623	G/C	1	51311623	0.1333	0	0	0	0	2	0	2	0	0	0	0	0	0	2	0	0	0	2	0	0	0	2	0	0	0	0	0	0	0	0	0	0	0	2	0	0	2	0	0	2	2	2	0	0	0
S1_51334372	G/A	1	51334372	0.1333	0	0	0	0	2	0	2	0	0	0	0	0	0	2	0	0	0	2	0	0	0	2	0	0	0	0	0	0	0	0	0	0	0	2	0	0	2	0	0	2	2	2	0	0	0
S1_51367616	C/T	1	51367616	0.3278	2	0	0	0	0	0	0	2	0	2	2	2	0	0	2	0	0	0	2	0	0	0	0	2	0	0	0	2	2	0	0	0	0	0	0	0	0	0	0	0	0	0	0	2	0
S1_51367625	C/T	1	51367625	0.3222	0	2	2	0	0	0	0	0	0	0	0	0	0	0	0	0	2	0	0	2	0	0	0	0	0	0	2	0	0	2	2	0	0	0	2	2	0	2	2	0	0	0	2	0	0
S1_51370052	C/T	1	51370052	0.3333	2	0	0	0	0	0	0	2	0	2	2	2	0	0	2	0	0	0	2	0	0	0	0	2	0	0	0	2	2	0	0	0	0	0	0	0	0	0	0	0	0	0	0	2	0
S1_51370074	C/A	1	51370074	0.3333	2	0	0	0	0	0	0	2	0	2	2	2	0	0	2	0	0	0	2	0	0	0	0	2	0	0	0	2	2	0	0	0	0	0	0	0	0	0	0	0	0	0	0	2	0
S1_51384880	G/A	1	51384880	0.1444	0	0	0	0	2	0	2	0	0	0	0	0	0	2	0	0	0	2	0	0	0	2	0	0	0	0	0	0	0	0	0	0	0	2	0	0	2	0	0	2	2	2	0	0	0
S1_51416670	C/A	1	51416670	0.1667	0	0	0	0	2	0	2	0	0	0	0	0	0	2	0	0	0	2	0	0	0	2	0	0	0	0	0	0	0	0	0	0	0	2	0	0	2	0	0	2	2	2	0	0	0
S1_51470859	A/G	1	51470859	0.1500	0	0	0	0	2	0	2	0	0	0	0	0	0	2	0	0	0	2	0	0	0	2	0	0	0	0	0	0	0	0	0	0	0	2	0	0	2	0	0	2	2	2	0	0	0
S1_51484964	G/C	1	51484964	0.2556	0	0	0	0	2	0	2	0	0	2	0	0	0	2	2	0	0	2	0	0	2	2	0	0	0	0	0	2	0	0	0	0	0	2	0	0	2	0	0	2	2	2	0	0	0
S1_51509948	T/C	1	51509948	0.1333	0	0	0	0	2	0	2	0	0	0	0	0	0	2	0	0	0	2	0	0	0	2	0	0	0	0	0	0	0	0	0	0	0	2	0	0	2	0	0	2	2	2	0	0	0
S1_51517376	T/C	1	51517376	0.0722	0	0	0	0	0	0	0	0	0	2	0	0	0	0	2	0	0	0	0	0	0	0	0	0	0	0	0	2	0	0	0	0	0	0	0	0	0	0	0	0	0	0	0	0	0
S1_51538654	C/T	1	51538654	0.2222	0	0	0	0	2	0	2	0	0	2	0	0	0	2	2	0	0	2	0	0	0	2	0	0	0	0	0	2	0	0	0	0	0	2	0	0	2	0	0	2	2	2	0	0	0
S1_51539247	T/C	1	51539247	0.2222	0	0	0	0	2	0	2	0	0	2	0	0	0	2	2	0	0	2	0	0	0	2	0	0	0	0	0	2	0	0	0	0	0	2	0	0	2	0	0	2	2	2	0	0	0
S1_51540527	G/A	1	51540527	0.2222	0	0	0	0	2	0	2	0	0	2	0	0	0	2	2	0	0	2	0	0	0	2	0	0	0	0	0	2	0	0	0	0	0	2	0	0	2	0	0	2	2	2	0	0	0
S1_51594832	A/T	1	51594832	0.0611	0	0	0	0	2	0	0	0	0	0	0	0	0	0	0	0	0	2	0	0	0	0	0	0	0	0	0	0	0	0	0	0	0	2	0	0	0	0	0	2	2	2	0	0	0
S1_51594847	C/T	1	51594847	0.2667	0	0	0	0	2	0	2	0	0	0	0	0	0	2	0	0	0	2	2	0	0	2	0	0	0	0	0	0	0	0	0	0	0	2	0	2	2	0	0	2	2	2	0	0	0
S1_51661154	G/A	1	51661154	0.1389	0	0	0	0	0	0	0	2	0	0	0	0	0	0	2	0	0	0	0	0	2	0	0	0	0	0	0	2	2	0	0	0	0	0	0	0	0	0	0	0	0	0	0	0	0
S1_51665221	T/C	1	51665221	0.0611	0	0	0	0	2	0	0	0	0	0	0	0	0	0	0	0	0	2	0	0	0	0	0	0	0	0	0	0	0	0	0	0	0	2	0	0	0	0	0	2	2	2	0	0	0
S1_51679965	C/A	1	51679965	0.2222	0	0	0	0	0	0	0	2	0	0	0	0	0	0	2	0	0	0	2	0	2	0	0	0	0	0	0	2	2	0	0	0	0	0	0	2	0	0	0	0	0	0	0	0	0
S1_51679975	C/T	1	51679975	0.2222	0	0	0	0	0	0	0	2	0	0	0	0	0	0	2	0	0	0	2	0	2	0	0	0	0	0	0	2	2	0	0	0	0	0	0	2	0	0	0	0	0	0	0	0	0
S1_51689598	G/A	1	51689598	0.2278	0	0	0	0	0	0	0	2	0	0	0	0	0	0	2	0	0	0	2	0	2	0	0	0	0	0	0	2	2	0	0	0	0	0	0	2	0	0	0	0	0	0	0	0	0
S1_51689623	G/A	1	51689623	0.0722	0	0	0	0	0	0	2	0	0	0	0	0	0	0	0	0	0	0	0	0	0	2	0	0	0	0	0	0	0	0	0	0	0	0	0	0	2	0	0	0	0	0	0	0	0
S1_51693550	G/A	1	51693550	0.0778	0	0	0	0	2	0	0	0	0	0	0	0	0	2	0	0	0	2	0	0	0	0	0	0	0	0	0	0	0	0	0	0	0	2	0	0	0	0	0	2	2	2	0	0	0
S1_51693658	G/A	1	51693658	0.1444	0	0	0	0	2	0	2	0	0	0	0	0	0	2	0	0	0	2	0	0	0	2	0	0	0	0	0	0	0	0	0	0	0	2	0	0	2	0	0	2	2	2	0	0	0
S1_51693659	G/T	1	51693659	0.1444	0	0	0	0	2	0	2	0	0	0	0	0	0	2	0	0	0	2	0	0	0	2	0	0	0	0	0	0	0	0	0	0	0	2	0	0	2	0	0	2	2	2	0	0	0
S1_51693660	T/A	1	51693660	0.1444	0	0	0	0	2	0	2	0	0	0	0	0	0	2	0	0	0	2	0	0	0	2	0	0	0	0	0	0	0	0	0	0	0	2	0	0	2	0	0	2	2	2	0	0	0
S1_51693661	T/A	1	51693661	0.1444	0	0	0	0	2	0	2	0	0	0	0	0	0	2	0	0	0	2	0	0	0	2	0	0	0	0	0	0	0	0	0	0	0	2	0	0	2	0	0	2	2	2	0	0	0
S1_51745509	T/A	1	51745509	0.4833	2	0	2	2	0	2	0	2	2	0	0	2	2	0	0	2	0	0	0	2	2	0	2	2	2	2	2	0	2	2	2	2	0	0	2	0	0	2	2	0	0	0	2	2	2
S1_51745590	C/A	1	51745590	0.1444	0	0	0	0	2	0	2	0	0	0	0	0	0	2	0	0	0	2	0	0	0	2	0	0	0	0	0	0	0	0	0	0	0	2	0	0	2	0	0	2	2	2	0	0	0
S1_51750000	T/C	1	51750000	0.1389	0	0	0	0	2	0	2	0	0	0	0	0	0	2	0	0	0	2	0	0	0	2	0	0	0	0	0	0	0	0	0	0	0	2	0	0	2	0	0	2	2	2	0	0	0
S1_51752985	G/A	1	51752985	0.4056	0	0	0	2	2	2	2	0	0	0	0	0	0	2	0	0	0	2	0	0	0	2	0	0	0	0	2	0	2	2	2	2	0	2	2	0	2	2	2	2	2	2	2	0	0
S1_51779298	T/A	1	51779298	0.1444	0	0	0	0	2	0	2	0	0	0	0	0	0	2	0	0	0	2	0	0	0	2	0	0	0	0	0	0	0	0	0	0	0	2	0	0	2	0	0	2	2	2	0	0	0
S1_51779307	G/A	1	51779307	0.1444	0	0	0	0	2	0	2	0	0	0	0	0	0	2	0	0	0	2	0	0	0	2	0	0	0	0	0	0	0	0	0	0	0	2	0	0	2	0	0	2	2	2	0	0	0
S1_51790864	T/A	1	51790864	0.1500	0	0	0	0	0	0	0	2	2	2	0	0	2	0	2	0	0	0	0	2	2	0	0	2	0	0	0	0	0	0	0	0	0	0	0	0	0	0	0	0	0	0	0	0	0
S1_51790874	C/T	1	51790874	0.1500	0	0	0	0	0	0	0	2	2	2	0	0	2	0	2	0	0	0	0	2	2	0	0	2	0	0	0	0	0	0	0	0	0	0	0	0	0	0	0	0	0	0	0	0	0
S1_51812569	G/T	1	51812569	0.1222	0	0	0	0	0	0	0	2	2	2	0	0	2	0	2	0	0	0	0	2	0	0	0	2	0	0	0	0	0	0	0	0	0	0	0	0	0	0	0	0	0	0	0	0	0
S1_51812602	A/T	1	51812602	0.1222	0	0	0	0	0	0	0	2	2	2	0	0	2	0	2	0	0	0	0	2	0	0	0	2	0	0	0	0	0	0	0	0	0	0	0	0	0	0	0	0	0	0	0	0	0
S1_51847857	G/A	1	51847857	0.1556	0	0	0	0	2	0	2	0	0	0	0	0	0	2	0	0	0	2	0	0	0	2	0	0	0	0	0	0	0	0	0	0	0	2	0	0	2	0	2	2	2	2	0	0	0
S1_51847858	G/C	1	51847858	0.1556	0	0	0	0	2	0	2	0	0	0	0	0	0	2	0	0	0	2	0	0	0	2	0	0	0	0	0	0	0	0	0	0	0	2	0	0	2	0	2	2	2	2	0	0	0
S1_51852212	A/T	1	51852212	0.2889	0	0	0	0	2	0	2	2	2	2	0	0	2	2	2	0	0	2	0	2	0	2	0	2	0	0	0	0	0	0	0	0	0	2	0	0	2	0	2	2	2	2	0	0	0
S1_51852290	G/T	1	51852290	0.1556	0	0	0	0	2	0	2	0	0	0	0	0	0	2	0	0	0	2	0	0	0	2	0	0	0	0	0	0	0	0	0	0	0	2	0	0	2	0	2	2	2	2	0	0	0
S1_51852302	G/A	1	51852302	0.2889	0	0	0	0	2	0	2	2	2	2	0	0	2	2	2	0	0	2	0	2	0	2	0	2	0	0	0	0	0	0	0	0	0	2	0	0	2	0	2	2	2	2	0	0	0
S1_51872155	G/C	1	51872155	0.1833	0	0	0	0	2	0	2	0	0	0	0	0	0	2	0	0	0	2	0	0	0	2	0	0	0	0	0	0	0	0	0	0	0	2	0	0	2	0	2	2	2	2	0	0	0
S1_51872199	G/C	1	51872199	0.1833	0	0	0	0	2	0	2	0	0	0	0	0	0	2	0	0	0	2	0	0	0	2	0	0	0	0	0	0	0	0	0	0	0	2	0	0	2	0	2	2	2	2	0	0	0
S1_51882375	A/G	1	51882375	0.1833	0	0	0	0	2	0	2	0	0	0	0	0	0	2	0	0	0	2	0	0	0	2	0	0	0	0	0	0	0	0	0	0	0	2	0	0	2	0	2	2	2	2	0	0	0
S1_51882489	G/T	1	51882489	0.1833	0	0	0	0	2	0	2	0	0	0	0	0	0	2	0	0	0	2	0	0	0	2	0	0	0	0	0	0	0	0	0	0	0	2	0	0	2	0	2	2	2	2	0	0	0
S1_51894817	G/A	1	51894817	0.4056	0	0	2	0	2	0	2	2	2	2	0	0	2	2	2	0	0	2	2	2	0	2	0	2	0	0	0	0	0	0	0	0	0	2	0	2	2	0	2	2	2	2	0	0	0
S1_51894905	T/C	1	51894905	0.1833	0	0	0	0	2	0	2	0	0	0	0	0	0	2	0	0	0	2	0	0	0	2	0	0	0	0	0	0	0	0	0	0	0	2	0	0	2	0	2	2	2	2	0	0	0
S1_51909122	A/T	1	51909122	0.4000	0	0	2	0	2	0	2	2	2	2	0	0	2	2	2	0	0	2	2	2	0	2	0	2	0	0	0	0	0	0	0	0	0	2	0	2	2	0	2	2	2	2	0	0	0
S1_51909187	C/T	1	51909187	0.1833	0	0	0	0	2	0	2	0	0	0	0	0	0	2	0	0	0	2	0	0	0	2	0	0	0	0	0	0	0	0	0	0	0	2	0	0	2	0	2	2	2	2	0	0	0
S1_51909208	T/C	1	51909208	0.1833	0	0	0	0	2	0	2	0	0	0	0	0	0	2	0	0	0	2	0	0	0	2	0	0	0	0	0	0	0	0	0	0	0	2	0	0	2	0	2	2	2	2	0	0	0
S1_51909212	G/T	1	51909212	0.1833	0	0	0	0	2	0	2	0	0	0	0	0	0	2	0	0	0	2	0	0	0	2	0	0	0	0	0	0	0	0	0	0	0	2	0	0	2	0	2	2	2	2	0	0	0
S1_51925310	G/A	1	51925310	0.4389	2	0	0	2	0	2	0	0	2	0	0	0	2	0	0	2	0	0	0	2	2	0	0	2	0	2	2	2	2	2	2	0	0	0	2	0	0	2	0	0	0	0	2	0	2
S1_51925317	G/A	1	51925317	0.4389	2	0	0	2	0	2	0	0	2	0	0	0	2	0	0	2	0	0	0	2	2	0	0	2	0	2	2	2	2	2	2	0	0	0	2	0	0	2	0	0	0	0	2	0	2
S1_51925452	T/A	1	51925452	0.2778	0	0	2	0	2	0	2	2	0	0	0	0	0	2	0	0	0	2	2	0	0	2	0	0	0	0	0	0	0	0	0	0	0	2	0	2	2	0	2	2	2	2	0	0	0
S1_51925530	C/T	1	51925530	0.1722	0	0	0	0	2	0	2	0	0	0	0	0	0	2	0	0	0	2	0	0	0	2	0	0	0	0	0	0	0	0	0	0	0	2	0	0	2	0	2	2	2	2	0	0	0
S1_51939086	C/A	1	51939086	0.1778	0	0	0	0	2	0	2	0	0	0	0	0	0	2	0	0	0	2	0	0	0	2	0	0	0	0	0	0	0	0	0	0	0	2	0	0	2	0	2	2	2	2	0	0	0
S1_51943204	A/G	1	51943204	0.4278	2	0	0	2	0	2	0	0	2	0	0	0	2	0	0	2	0	0	0	2	2	0	0	2	0	2	2	2	2	2	2	0	0	0	2	0	0	2	0	0	0	0	2	0	2
S1_51943277	C/T	1	51943277	0.3944	0	2	2	0	0	0	0	2	0	2	2	2	0	0	2	0	2	0	2	0	0	0	2	0	2	0	0	0	0	0	0	2	2	0	0	2	0	0	0	0	0	0	0	2	0
S1_51943288	A/T	1	51943288	0.1722	0	0	0	0	2	0	2	0	0	0	0	0	0	2	0	0	0	2	0	0	0	2	0	0	0	0	0	0	0	0	0	0	0	2	0	0	2	0	2	2	2	2	0	0	0
S1_51945119	A/T	1	51945119	0.4333	2	0	0	2	0	2	0	0	2	0	0	0	2	0	0	2	0	0	0	2	2	0	0	2	0	2	2	2	2	2	2	0	0	0	2	0	0	2	0	0	0	0	2	0	2
S1_51951907	T/C	1	51951907	0.1722	0	0	0	0	2	0	2	0	0	0	0	0	0	2	0	0	0	2	0	0	0	2	0	0	0	0	0	0	0	0	0	0	0	2	0	0	2	0	2	2	2	2	0	0	0
S1_51956837	T/C	1	51956837	0.1722	0	0	0	0	2	0	2	0	0	0	0	0	0	2	0	0	0	2	0	0	0	2	0	0	0	0	0	0	0	0	0	0	0	2	0	0	2	0	2	2	2	2	0	0	0
S1_51995080	G/A	1	51995080	0.1333	0	0	0	0	2	0	2	0	0	0	0	0	0	2	0	0	0	2	0	0	0	2	0	0	0	0	0	0	0	0	0	0	0	0	0	0	2	0	0	0	0	0	0	0	0
S1_51995113	G/A	1	51995113	0.1333	0	0	0	0	2	0	2	0	0	0	0	0	0	2	0	0	0	2	0	0	0	2	0	0	0	0	0	0	0	0	0	0	0	0	0	0	2	0	0	0	0	0	0	0	0
S1_52022503	T/C	1	52022503	0.3056	0	0	2	2	0	2	0	2	0	0	0	0	0	0	0	0	0	0	2	0	2	0	0	0	0	0	0	0	0	0	0	0	0	0	0	2	0	2	0	0	0	0	2	0	0
S1_52022533	G/A	1	52022533	0.1333	0	0	0	0	2	0	2	0	0	0	0	0	0	2	0	0	0	2	0	0	0	2	0	0	0	0	0	0	0	0	0	0	0	0	0	0	2	0	0	0	0	0	0	0	0
S1_52022548	C/A	1	52022548	0.3056	0	0	2	2	0	2	0	2	0	0	0	0	0	0	0	0	0	0	2	0	2	0	0	0	0	0	0	0	0	0	0	0	0	0	0	2	0	2	0	0	0	0	2	0	0
S1_52047469	G/T	1	52047469	0.0944	0	0	0	0	0	0	0	0	0	0	0	0	0	0	0	0	0	0	0	0	0	2	0	0	0	0	0	0	0	0	0	0	0	0	0	0	2	0	0	0	0	0	0	0	0
S1_52047491	G/A	1	52047491	0.0944	0	0	0	0	0	0	0	0	0	0	0	0	0	0	0	0	0	0	0	0	0	2	0	0	0	0	0	0	0	0	0	0	0	0	0	0	2	0	0	0	0	0	0	0	0
S1_52134114	C/T	1	52134114	0.0944	0	0	0	0	0	0	0	0	0	0	0	0	0	0	0	0	0	0	0	0	0	2	0	0	0	0	0	0	0	0	0	0	0	0	0	0	2	0	0	0	0	0	0	0	0
S1_52159049	A/G	1	52159049	0.1056	0	0	0	0	0	0	0	0	0	0	0	0	0	2	0	0	0	0	0	0	0	2	0	0	0	0	0	0	0	0	0	0	0	0	0	0	2	0	0	0	0	0	0	0	0
S1_52291773	T/C	2	86142	0.0944	0	0	0	0	2	0	2	0	0	0	0	0	0	2	0	0	0	0	0	0	0	0	0	0	0	0	0	0	0	0	0	0	0	2	0	0	0	0	0	0	0	2	0	0	0
S1_52407395	T/C	2	201764	0.0944	0	0	0	0	2	0	2	0	0	0	0	0	0	2	0	0	0	0	0	0	0	0	0	0	0	0	0	0	0	0	0	0	0	2	0	0	0	0	0	0	0	2	0	0	0
S1_52454726	A/T	2	249095	0.2222	0	0	2	0	2	2	2	2	0	0	0	0	0	2	2	2	0	2	0	0	0	0	0	2	0	0	2	0	0	0	0	0	0	2	2	0	2	0	0	0	0	2	0	0	0
S1_52454732	T/G	2	249101	0.2278	0	0	2	0	2	2	2	2	0	0	0	0	0	2	2	2	0	2	0	0	0	0	0	2	0	0	2	0	0	0	0	0	0	2	2	0	2	0	0	0	0	2	0	0	0
S1_52454735	T/C	2	249104	0.2278	0	0	2	0	2	2	2	2	0	0	0	0	0	2	2	2	0	2	0	0	0	0	0	2	0	0	2	0	0	0	0	0	0	2	2	0	2	0	0	0	0	2	0	0	0
S1_52477047	A/G	2	271416	0.3000	0	0	2	0	2	2	2	2	0	0	0	0	0	2	2	2	0	0	0	0	0	0	0	2	2	0	2	2	2	2	0	0	0	2	2	0	2	0	0	0	0	2	0	0	0
S1_52509508	G/C	2	303877	0.0944	0	0	0	0	2	0	2	0	0	0	0	0	0	2	0	0	0	0	0	0	0	0	0	0	0	0	0	0	0	0	0	0	0	2	0	0	0	0	0	0	0	2	0	0	0
S1_52523092	T/C	2	317461	0.2833	0	2	0	0	2	2	2	2	0	0	0	0	0	2	0	2	0	0	0	0	0	0	0	2	0	0	2	2	0	2	0	0	0	2	2	0	2	0	0	0	0	2	0	0	0
S1_52559488	G/T	2	353857	0.0722	0	0	0	0	2	0	2	0	0	0	0	0	0	2	0	0	0	0	0	0	0	0	0	0	0	0	0	0	0	0	0	0	0	0	0	0	0	0	0	0	0	0	0	0	0
S1_52559489	G/T	2	353858	0.0889	0	0	0	0	2	0	2	0	0	0	0	0	0	2	0	0	0	0	0	0	0	0	0	0	0	0	0	0	0	0	0	0	0	2	0	0	0	0	0	0	0	2	0	0	0
S1_52669445	A/T	2	463814	0.0944	0	0	0	0	2	0	2	0	0	0	0	0	0	2	0	0	0	0	0	0	0	0	0	0	0	0	0	0	0	0	0	0	0	2	0	0	0	0	0	0	0	2	0	0	0
S1_52728688	A/G	2	523057	0.2444	0	2	0	0	2	0	2	0	0	0	0	0	0	2	0	0	0	0	2	0	0	0	0	0	0	0	0	2	2	2	0	0	0	2	0	0	0	0	0	0	0	2	0	0	0
S1_52752842	A/G	2	547211	0.2333	0	2	0	0	0	0	0	0	0	0	0	0	0	2	0	0	0	2	2	0	0	0	0	0	0	0	0	2	2	2	0	0	0	2	0	0	0	0	0	0	0	2	0	0	0
S1_52761346	A/G	2	555715	0.2389	0	2	0	0	0	0	0	0	0	0	0	0	0	2	0	0	0	2	2	0	0	0	0	0	0	0	0	2	2	2	0	0	0	2	0	0	0	0	0	0	0	2	0	0	0
S1_52761358	T/C	2	555727	0.1500	0	2	0	0	0	0	0	0	0	0	0	0	0	0	0	0	0	0	2	0	0	0	0	0	0	0	0	2	2	2	0	0	0	0	0	0	0	0	0	0	0	0	0	0	0
S1_52767193	G/T	2	561562	0.1778	0	2	0	0	0	0	0	0	0	0	0	0	0	2	0	0	0	2	2	0	0	0	0	0	0	0	0	0	0	0	0	0	0	2	0	0	0	0	0	0	2	2	0	0	0
S1_52767204	C/T	2	561573	0.1778	0	2	0	0	0	0	0	0	0	0	0	0	0	2	0	0	0	2	2	0	0	0	0	0	0	0	0	0	0	0	0	0	0	2	0	0	0	0	0	0	2	2	0	0	0
S1_52767207	T/C	2	561576	0.1778	0	2	0	0	0	0	0	0	0	0	0	0	0	2	0	0	0	2	2	0	0	0	0	0	0	0	0	0	0	0	0	0	0	2	0	0	0	0	0	0	2	2	0	0	0
S1_52788951	C/G	2	583320	0.1667	0	2	0	0	0	0	0	0	0	0	0	0	0	2	0	0	0	2	2	0	0	0	0	0	0	0	0	0	0	0	0	0	0	2	0	0	0	0	0	0	2	2	0	0	0
S1_52803730	C/T	2	598099	0.0889	0	0	0	0	0	0	0	0	0	0	0	0	0	2	0	0	0	2	0	0	0	0	0	0	0	0	0	0	0	0	0	0	0	2	0	0	0	0	0	0	2	2	0	0	0
S1_52809600	T/A	2	603969	0.1111	0	2	0	0	0	0	0	0	0	0	0	0	0	2	0	0	0	2	0	0	0	0	0	0	0	0	0	0	0	0	0	0	0	2	0	0	0	0	0	0	2	2	0	0	0
S1_52907124	G/A	2	701493	0.0944	0	0	0	0	0	0	0	0	0	0	0	0	0	2	0	0	0	2	0	0	0	0	0	0	0	0	0	0	0	0	0	0	0	2	0	0	0	0	0	0	2	2	0	0	0
S1_52911757	A/G	2	706126	0.2056	0	0	2	0	0	0	0	2	0	0	2	2	2	2	2	0	0	2	0	0	0	0	0	0	2	0	0	0	0	0	0	2	0	2	0	0	0	0	0	0	2	2	0	0	0
S1_52911758	A/G	2	706127	0.2056	0	0	2	0	0	0	0	2	0	0	2	2	2	2	2	0	0	2	0	0	0	0	0	0	2	0	0	0	0	0	0	2	0	2	0	0	0	0	0	0	2	2	0	0	0
S1_52911760	G/A	2	706129	0.1000	0	0	0	0	0	0	0	0	0	0	0	2	0	2	0	0	0	2	0	0	0	0	0	0	0	0	0	0	0	0	0	0	0	2	0	0	0	0	0	0	2	2	0	0	0
S1_52912285	C/G	2	706654	0.0944	0	0	0	0	0	0	0	0	0	0	0	0	0	2	0	0	0	2	0	0	0	0	0	0	0	0	0	0	0	0	0	0	0	2	0	0	0	0	0	0	2	2	0	0	0
S1_52912303	G/A	2	706672	0.0944	0	0	0	0	0	0	0	0	0	0	0	0	0	2	0	0	0	2	0	0	0	0	0	0	0	0	0	0	0	0	0	0	0	2	0	0	0	0	0	0	2	2	0	0	0
S1_52912373	T/A	2	706742	0.0944	0	0	0	0	0	0	0	0	0	0	0	0	0	2	0	0	0	2	0	0	0	0	0	0	0	0	0	0	0	0	0	0	0	2	0	0	0	0	0	0	2	2	0	0	0
S1_52914733	A/T	2	709102	0.0944	0	0	0	0	0	0	0	0	0	0	0	0	0	2	0	0	0	2	0	0	0	0	0	0	0	0	0	0	0	0	0	0	0	2	0	0	0	0	0	0	2	2	0	0	0
S1_52917369	C/A	2	711738	0.0944	0	0	0	0	0	0	0	0	0	0	0	0	0	2	0	0	0	2	0	0	0	0	0	0	0	0	0	0	0	0	0	0	0	2	0	0	0	0	0	0	2	2	0	0	0
S1_52918561	A/T	2	712930	0.1056	0	0	2	0	0	0	0	2	0	0	2	2	2	0	2	0	0	0	0	0	0	0	0	0	2	0	0	0	0	0	0	2	0	0	0	0	0	0	0	0	0	0	0	0	0
S1_52918602	A/T	2	712971	0.0944	0	0	0	0	0	0	0	0	0	0	0	0	0	2	0	0	0	2	0	0	0	0	0	0	0	0	0	0	0	0	0	0	0	2	0	0	0	0	0	0	2	2	0	0	0
S1_52922059	C/T	2	716428	0.2056	0	0	2	0	0	0	0	2	0	0	2	2	2	2	2	0	0	2	0	0	0	0	0	0	2	0	0	0	0	0	0	2	0	2	0	0	0	0	0	0	2	2	0	0	0
S1_52941660	C/T	2	736029	0.0944	0	0	0	0	0	0	0	0	0	0	0	0	0	2	0	0	0	2	0	0	0	0	0	0	0	0	0	0	0	0	0	0	0	2	0	0	0	0	0	0	2	2	0	0	0
S1_52968774	A/C	2	763143	0.0944	0	0	0	0	0	0	0	0	0	0	0	0	0	2	0	0	0	2	0	0	0	0	0	0	0	0	0	0	0	0	0	0	0	2	0	0	0	0	0	0	2	2	0	0	0
S1_53011069	T/A	2	805438	0.1056	0	0	0	0	2	0	2	0	0	0	0	0	0	2	0	0	0	2	0	0	0	0	0	0	0	0	0	0	0	0	0	0	0	2	0	0	0	0	0	0	2	2	0	0	0
S1_53011276	A/C	2	805645	0.1111	0	0	0	0	2	0	2	2	0	0	0	0	0	2	0	0	0	2	0	0	0	0	0	0	0	0	0	0	0	0	0	0	0	2	0	0	0	0	0	0	2	2	0	0	0
S1_53037659	C/T	2	832028	0.1056	0	0	0	0	2	0	2	0	0	0	0	0	0	2	0	0	0	2	0	0	0	0	0	0	0	0	0	0	0	0	0	0	0	2	0	0	0	0	0	0	2	2	0	0	0
S1_53037675	G/A	2	832044	0.0944	0	0	0	0	0	0	0	0	0	0	0	0	0	2	0	0	0	2	0	0	0	0	0	0	0	0	0	0	0	0	0	0	0	2	0	0	0	0	0	0	2	2	0	0	0
S1_53085140	C/G	2	879509	0.1000	0	0	0	0	2	0	2	0	0	0	0	0	0	0	0	0	0	2	0	0	0	0	0	0	0	0	0	0	0	0	0	0	0	2	0	0	0	0	0	0	2	2	0	0	0
S1_53085154	T/C	2	879523	0.1000	0	0	0	0	2	0	2	0	0	0	0	0	0	0	0	0	0	2	0	0	0	0	0	0	0	0	0	0	0	0	0	0	0	2	0	0	0	0	0	0	2	2	0	0	0
S1_53085184	A/G	2	879553	0.1000	0	0	0	0	2	0	2	0	0	0	0	0	0	0	0	0	0	2	0	0	0	0	0	0	0	0	0	0	0	0	0	0	0	2	0	0	0	0	0	0	2	2	0	0	0
S1_53119767	G/C	2	914136	0.2278	0	0	2	0	0	0	0	2	0	0	2	0	0	0	2	0	0	0	0	0	0	0	0	2	2	0	0	2	2	2	0	0	0	0	0	0	2	0	0	0	0	0	0	0	0
S1_53158402	C/G	2	952771	0.2278	0	0	2	0	0	0	0	2	0	0	2	0	0	0	2	0	0	0	0	0	0	0	0	2	2	0	0	2	2	2	0	0	0	0	0	0	2	0	0	0	0	0	0	0	0
S1_53162519	A/G	2	956888	0.3500	0	0	2	0	2	0	2	2	0	0	2	0	0	2	2	0	0	2	0	0	0	0	2	2	2	0	0	2	2	2	0	0	0	2	0	0	2	0	0	0	2	2	0	0	0
S1_53162523	G/A	2	956892	0.3500	0	0	2	0	2	0	2	2	0	0	2	0	0	2	2	0	0	2	0	0	0	0	2	2	2	0	0	2	2	2	0	0	0	2	0	0	2	0	0	0	2	2	0	0	0
S1_53163062	C/A	2	957431	0.2278	0	0	2	0	0	0	0	2	0	0	2	0	0	0	2	0	0	0	0	0	0	0	0	2	2	0	0	2	2	2	0	0	0	0	0	0	2	0	0	0	0	0	0	0	0
S1_53166415	C/T	2	960784	0.1222	0	0	0	0	2	0	2	0	0	0	0	0	0	2	0	0	0	2	0	0	0	0	2	0	0	0	0	0	0	0	0	0	0	2	0	0	0	0	0	0	2	2	0	0	0
S1_53166478	T/C	2	960847	0.3500	0	0	2	0	2	0	2	2	0	0	2	0	0	2	2	0	0	2	0	0	0	0	2	2	2	0	0	2	2	2	0	0	0	2	0	0	2	0	0	0	2	2	0	0	0
S1_53249052	C/A	2	1043421	0.0889	0	0	0	0	0	0	0	0	0	0	0	0	0	0	2	0	0	0	0	0	0	0	0	0	0	0	0	0	0	0	0	0	0	0	0	0	2	0	0	0	0	0	0	0	0
S1_53288826	A/T	2	1083195	0.1111	0	0	0	0	2	0	2	0	0	0	0	0	0	2	0	0	0	2	0	0	0	0	0	0	0	0	0	0	0	0	0	0	0	2	0	0	0	0	0	0	2	2	2	0	0
S1_53288846	T/G	2	1083215	0.1111	0	0	0	0	2	0	2	0	0	0	0	0	0	2	0	0	0	2	0	0	0	0	0	0	0	0	0	0	0	0	0	0	0	2	0	0	0	0	0	0	2	2	2	0	0
S1_53288872	G/C	2	1083241	0.1111	0	0	0	0	2	0	2	0	0	0	0	0	0	2	0	0	0	2	0	0	0	0	0	0	0	0	0	0	0	0	0	0	0	2	0	0	0	0	0	0	2	2	2	0	0
S1_53288948	G/T	2	1083317	0.1111	0	0	0	0	2	0	2	0	0	0	0	0	0	2	0	0	0	2	0	0	0	0	0	0	0	0	0	0	0	0	0	0	0	2	0	0	0	0	0	0	2	2	2	0	0
S1_53401279	C/T	2	1195648	0.1111	0	0	0	0	2	0	2	0	0	0	0	0	0	2	0	0	0	2	0	0	0	0	0	0	0	0	0	0	0	0	0	0	0	2	0	0	0	0	0	0	2	2	2	0	0
S1_53425611	G/T	2	1219980	0.1833	0	0	0	2	0	2	0	0	0	0	0	0	0	0	0	0	0	0	0	0	0	0	0	0	2	2	0	0	0	0	0	0	0	0	0	0	0	0	2	0	0	0	0	0	2
S1_53425629	T/G	2	1219998	0.1000	0	0	0	0	0	0	2	0	0	0	0	0	2	0	0	0	0	0	0	2	0	0	0	0	0	0	0	0	0	0	0	0	0	0	0	0	2	0	0	0	0	0	0	0	0
S1_53449612	A/G	2	1243981	0.1111	0	0	0	0	2	0	2	0	0	0	0	0	0	2	0	0	0	2	0	0	0	0	0	0	0	0	0	0	0	0	0	0	0	2	0	0	0	0	0	0	2	2	2	0	0
S1_53449616	C/T	2	1243985	0.1278	0	0	0	0	2	0	2	0	0	0	0	0	0	2	0	0	0	2	0	0	0	0	0	0	0	0	0	0	0	0	0	0	0	2	0	0	0	0	0	0	2	2	2	0	0
S1_53477488	A/C	2	1271857	0.1111	0	0	0	0	2	0	2	0	0	0	0	0	0	2	0	0	0	2	0	0	0	0	0	0	0	0	0	0	0	0	0	0	0	2	0	0	0	0	0	0	2	2	2	0	0
S1_53480722	C/T	2	1275091	0.1111	0	0	0	0	2	0	2	0	0	0	0	0	0	2	0	0	0	2	0	0	0	0	0	0	0	0	0	0	0	0	0	0	0	2	0	0	0	0	0	0	2	2	2	0	0
S1_53480972	A/T	2	1275341	0.1111	0	0	0	0	2	0	2	0	0	0	0	0	0	2	0	0	0	2	0	0	0	0	0	0	0	0	0	0	0	0	0	0	0	2	0	0	0	0	0	0	2	2	2	0	0
S1_53484335	T/C	2	1278704	0.1111	0	0	0	0	2	0	2	0	0	0	0	0	0	2	0	0	0	2	0	0	0	0	0	0	0	0	0	0	0	0	0	0	0	2	0	0	0	0	0	0	2	2	2	0	0
S1_53496565	T/G	2	1290934	0.1111	0	0	0	0	2	0	2	0	0	0	0	0	0	2	0	0	0	2	0	0	0	0	0	0	0	0	0	0	0	0	0	0	0	2	0	0	0	0	0	0	2	2	2	0	0
S1_53520517	A/G	2	1314886	0.1111	0	0	0	0	2	0	2	0	0	0	0	0	0	2	0	0	0	2	0	0	0	0	0	0	0	0	0	0	0	0	0	0	0	2	0	0	0	0	0	0	2	2	2	0	0
S1_53520545	T/A	2	1314914	0.1111	0	0	0	0	2	0	2	0	0	0	0	0	0	2	0	0	0	2	0	0	0	0	0	0	0	0	0	0	0	0	0	0	0	2	0	0	0	0	0	0	2	2	2	0	0
S1_53520552	G/C	2	1314921	0.1111	0	0	0	0	2	0	2	0	0	0	0	0	0	2	0	0	0	2	0	0	0	0	0	0	0	0	0	0	0	0	0	0	0	2	0	0	0	0	0	0	2	2	2	0	0
S1_53584249	C/G	2	1378618	0.1611	0	0	2	0	2	0	2	2	0	0	0	0	0	2	0	0	0	2	0	0	0	0	0	0	0	0	0	0	0	0	0	0	0	2	0	0	0	0	0	0	2	2	2	0	0
S1_53584255	G/A	2	1378624	0.1611	0	0	2	0	2	0	2	2	0	0	0	0	0	2	0	0	0	2	0	0	0	0	0	0	0	0	0	0	0	0	0	0	0	2	0	0	0	0	0	0	2	2	2	0	0
S1_53584264	A/G	2	1378633	0.1611	0	0	2	0	2	0	2	2	0	0	0	0	0	2	0	0	0	2	0	0	0	0	0	0	0	0	0	0	0	0	0	0	0	2	0	0	0	0	0	0	2	2	2	0	0
S1_53584283	C/T	2	1378652	0.0500	0	0	2	0	0	0	0	2	0	0	0	0	0	0	0	0	0	0	0	0	0	0	0	0	0	0	0	0	0	0	0	0	0	0	0	0	0	0	0	0	0	0	0	0	0
S1_53584729	A/T	2	1379098	0.1111	0	0	0	0	2	0	2	0	0	0	0	0	0	2	0	0	0	2	0	0	0	0	0	0	0	0	0	0	0	0	0	0	0	2	0	0	0	0	0	0	2	2	2	0	0
S1_53610353	C/T	2	1404722	0.1889	0	0	2	0	2	0	2	2	0	0	0	0	0	2	2	0	0	2	0	0	0	0	0	0	0	0	0	0	0	0	0	0	0	2	0	0	0	0	0	0	2	2	2	0	0
S1_53653185	G/A	2	1447554	0.3333	0	0	2	2	0	2	0	0	0	0	0	0	0	0	2	0	0	0	0	0	0	0	0	0	2	2	0	0	0	0	0	0	0	0	0	0	2	2	2	2	0	0	0	0	2
S1_53653220	C/G	2	1447589	0.4389	0	0	2	2	2	2	2	0	0	0	0	0	0	2	2	0	0	2	0	0	0	0	0	0	2	2	0	0	0	0	0	0	0	2	0	0	2	2	2	2	2	2	2	0	2
S1_53663484	C/T	2	1457853	0.4278	0	0	2	2	2	2	2	0	0	0	0	0	0	2	2	0	0	2	0	0	0	0	0	0	2	2	0	0	0	0	0	0	0	2	0	0	2	2	2	2	2	2	2	0	2
S1_53671629	G/C	2	1465998	0.3222	0	0	2	2	0	2	0	0	0	0	0	0	0	0	2	0	0	0	0	0	0	0	0	0	2	2	0	0	0	0	0	0	0	0	0	0	2	2	2	2	0	0	0	0	2
S1_53675669	G/A	2	1470038	0.3222	0	0	2	2	0	2	0	0	0	0	0	0	0	0	2	0	0	0	0	0	0	0	0	0	2	2	0	0	0	0	0	0	0	0	0	0	2	2	2	2	0	0	0	0	2
S1_53692104	G/A	2	1486473	0.0611	0	0	2	0	0	0	0	0	0	0	0	0	0	0	2	0	0	0	0	0	0	0	0	0	0	0	0	0	0	0	0	0	0	0	0	0	0	0	0	0	0	0	0	0	0
S1_53709505	C/A	2	1503874	0.1500	0	0	0	0	2	0	2	0	0	0	0	0	0	2	0	0	0	2	0	0	0	0	0	0	0	0	0	0	0	0	0	0	0	2	0	0	2	0	0	0	2	2	2	0	0
S1_53721195	A/G	2	1515564	0.1500	0	0	0	0	2	0	2	0	0	0	0	0	0	2	0	0	0	2	0	0	0	0	0	0	0	0	0	0	0	0	0	0	0	2	0	0	2	0	0	0	2	2	2	0	0
S1_53721485	C/A	2	1515854	0.1111	0	0	0	0	2	0	2	0	0	0	0	0	0	2	0	0	0	2	0	0	0	0	0	0	0	0	0	0	0	0	0	0	0	2	0	0	2	0	0	0	2	2	2	0	0
S1_53722284	G/C	2	1516653	0.1167	0	0	0	0	2	0	2	0	0	0	0	0	0	2	0	0	0	2	0	0	0	0	0	0	0	0	0	0	0	0	0	0	0	2	0	0	2	0	0	0	2	2	2	0	0
S1_53727630	C/T	2	1521999	0.0611	0	0	0	0	0	0	0	0	0	0	0	0	0	0	0	0	0	0	0	0	0	0	0	0	0	0	0	0	0	0	0	0	0	0	0	0	0	0	0	0	0	0	0	0	0
S1_53727653	T/C	2	1522022	0.0611	0	0	0	0	0	0	0	0	0	0	0	0	0	0	0	0	0	0	0	0	0	0	0	0	0	0	0	0	0	0	0	0	0	0	0	0	0	0	0	0	0	0	0	0	0
S1_53728058	T/C	2	1522427	0.0611	0	0	0	0	0	0	0	0	0	0	0	0	0	0	0	0	0	0	0	0	0	0	0	0	0	0	0	0	0	0	0	0	0	0	0	0	0	0	0	0	0	0	0	0	0
S1_53728067	C/T	2	1522436	0.1778	0	0	0	0	2	0	2	0	0	0	0	0	0	2	0	0	0	2	0	0	0	0	0	0	0	0	0	0	0	0	0	0	0	2	0	0	2	0	0	0	2	2	2	0	0
S1_53770627	A/T	2	1564996	0.1944	0	0	0	0	2	0	2	0	0	0	0	0	0	2	0	0	0	2	0	0	0	0	0	0	0	0	0	0	0	0	0	0	0	2	0	0	2	0	0	0	2	2	2	0	0
S1_53770766	C/T	2	1565135	0.1944	0	0	0	0	2	0	2	0	0	0	0	0	0	2	0	0	0	2	0	0	0	0	0	0	0	0	0	0	0	0	0	0	0	2	0	0	2	0	0	0	2	2	2	0	0
S1_53833022	T/A	2	1627391	0.2111	0	0	0	0	2	0	2	2	0	2	0	2	0	2	0	0	0	2	0	0	2	0	0	0	0	0	0	0	0	0	0	0	0	2	0	0	2	0	0	0	2	2	2	0	0
S1_53833030	A/T	2	1627399	0.2111	0	0	0	0	2	0	2	2	0	2	0	2	0	2	0	0	0	2	0	0	2	0	0	0	0	0	0	0	0	0	0	0	0	2	0	0	2	0	0	0	2	2	2	0	0
S1_53833166	G/A	2	1627535	0.1167	0	0	0	0	2	0	2	0	0	0	0	0	0	2	0	0	0	2	0	0	0	0	0	0	0	0	0	0	0	0	0	0	0	2	0	0	2	0	0	0	2	2	2	0	0
S1_53878750	C/A	2	1673119	0.2222	0	0	2	0	2	0	2	2	0	0	0	0	0	2	2	0	0	2	0	0	0	0	0	0	0	0	0	0	0	0	0	0	0	2	0	0	2	0	0	0	2	2	2	0	0
S1_53878770	G/A	2	1673139	0.0556	0	0	0	0	0	0	0	0	0	0	0	0	0	0	0	0	0	0	0	0	0	0	0	0	0	0	0	0	0	0	0	0	0	2	0	0	0	0	0	0	2	2	2	0	0
S1_53878814	C/A	2	1673183	0.0611	0	0	0	0	2	0	2	0	0	0	0	0	0	2	0	0	0	2	0	0	0	0	0	0	0	0	0	0	0	0	0	0	0	0	0	0	2	0	0	0	0	0	0	0	0
S1_53878820	C/A	2	1673189	0.2333	0	0	2	0	2	0	2	2	0	0	0	0	0	2	2	0	0	2	0	0	0	0	0	0	0	0	0	0	0	0	0	0	0	2	0	0	2	0	0	0	2	2	2	0	0
S1_53878831	G/A	2	1673200	0.2333	0	0	2	0	2	0	2	2	0	0	0	0	0	2	2	0	0	2	0	0	0	0	0	0	0	0	0	0	0	0	0	0	0	2	0	0	2	0	0	0	2	2	2	0	0
S1_53878837	C/T	2	1673206	0.2222	0	0	2	0	2	0	2	2	0	0	0	0	0	2	2	0	0	2	0	0	0	0	0	0	0	0	0	0	0	0	0	0	0	2	0	0	2	0	0	0	2	2	2	0	0
S1_53899055	T/C	2	1693424	0.2722	0	2	2	0	2	0	2	2	2	0	0	0	0	2	2	0	0	2	0	0	0	0	2	0	0	0	0	0	0	0	0	0	0	2	0	0	2	0	0	0	2	2	2	0	0
S1_53917608	C/A	2	1711977	0.2778	0	0	0	0	2	0	2	0	0	2	2	2	2	2	0	2	0	0	0	0	2	2	0	0	0	0	2	0	0	0	2	0	0	2	2	0	2	0	0	0	2	2	2	0	0
S1_53984044	G/A	2	1778413	0.1278	0	0	0	0	2	0	2	0	0	0	0	0	0	2	0	0	0	2	0	0	0	0	0	0	0	0	0	0	0	0	0	0	0	2	0	0	2	0	0	0	2	2	2	0	0
S1_53999562	C/T	2	1793931	0.1000	0	0	0	0	0	0	0	0	0	0	0	0	0	2	0	0	0	0	0	0	0	0	0	0	0	0	0	0	0	0	0	0	0	2	0	0	2	0	0	0	2	2	2	0	0
S1_54045592	A/G	2	1839961	0.1111	0	0	0	0	2	0	2	0	0	0	0	0	0	2	0	0	0	0	0	0	0	0	0	0	0	0	0	0	0	0	0	0	0	2	0	0	2	0	0	0	2	2	2	0	0
S1_54112114	G/C	2	1906483	0.1889	0	2	2	0	0	0	0	2	2	2	0	0	0	0	0	0	0	0	0	0	2	0	0	0	0	0	0	0	0	0	0	0	0	0	0	0	0	0	0	0	0	0	0	0	0
S1_54144427	T/A	2	1938796	0.4556	2	2	2	2	0	2	0	2	2	2	0	0	0	0	0	0	0	0	0	0	2	0	0	0	0	2	0	2	0	0	0	0	0	0	0	2	0	2	2	2	0	0	0	0	2
S1_54144508	T/C	2	1938877	0.4500	0	0	0	0	2	0	2	0	0	0	2	2	2	0	2	2	2	2	2	2	0	2	2	2	2	0	2	0	2	2	2	2	2	0	2	0	0	0	0	0	0	0	0	2	0
S1_54153945	C/T	2	1948314	0.1000	0	0	0	0	0	0	0	0	0	0	0	0	0	2	0	0	0	0	0	0	0	0	0	0	0	0	0	0	0	0	0	0	0	2	0	0	2	0	0	0	2	2	2	0	0
S1_54213148	T/C	2	2007517	0.1111	0	2	0	0	0	0	0	0	0	0	0	0	0	2	0	0	0	0	0	0	0	0	0	0	0	0	0	0	0	0	0	0	0	2	0	0	2	0	0	0	2	2	2	0	0
S1_54254502	G/A	2	2048871	0.1000	0	0	0	0	0	0	0	0	0	0	0	0	0	2	0	0	0	0	0	0	0	0	0	0	0	0	0	0	0	0	0	0	0	2	0	0	2	0	0	0	2	2	2	0	0
S1_54254560	G/A	2	2048929	0.1167	0	0	0	0	0	0	0	2	0	0	0	0	0	2	0	0	0	0	0	0	0	0	0	0	0	0	0	0	0	0	0	0	0	2	0	0	2	0	0	0	2	2	2	0	0
S1_54265095	C/A	2	2059464	0.1000	0	0	0	0	0	0	0	0	0	0	0	0	0	2	0	0	0	0	0	0	0	0	0	0	0	0	0	0	0	0	0	0	0	2	0	0	2	0	0	0	2	2	2	0	0
S1_54283621	G/T	2	2077990	0.1000	0	0	0	0	0	0	0	0	0	0	0	0	0	2	0	0	0	0	0	0	0	0	0	0	0	0	0	0	0	0	0	0	0	2	0	0	2	0	0	0	2	2	2	0	0
S1_54296541	T/A	2	2090910	0.0944	0	0	0	0	0	0	0	0	0	0	0	0	0	2	0	0	0	0	0	0	0	0	0	0	0	0	0	0	0	0	0	0	0	2	0	0	2	0	0	0	2	2	2	0	0
S1_54296557	C/T	2	2090926	0.0944	0	0	0	0	0	0	0	0	0	0	0	0	0	2	0	0	0	0	0	0	0	0	0	0	0	0	0	0	0	0	0	0	0	2	0	0	2	0	0	0	2	2	2	0	0
S1_54343397	C/G	2	2137766	0.0500	0	0	0	0	2	0	2	0	0	0	0	0	0	0	0	0	0	0	0	0	0	0	0	0	0	0	0	0	0	0	0	0	0	2	0	0	0	0	0	0	2	2	2	0	0
S1_54343506	T/C	2	2137875	0.0611	0	0	0	0	0	0	0	0	0	0	0	0	0	2	0	0	0	2	0	0	0	0	0	0	0	0	0	0	0	0	0	0	0	0	0	0	2	0	0	0	0	0	0	0	0
S1_54343527	G/T	2	2137896	0.0611	0	0	0	0	0	0	0	0	0	0	0	0	0	2	0	0	0	2	0	0	0	0	0	0	0	0	0	0	0	0	0	0	0	0	0	0	2	0	0	0	0	0	0	0	0
S1_54381134	T/C	2	2175503	0.0500	0	0	0	0	0	0	0	0	0	0	0	0	0	0	0	0	0	0	0	0	0	0	0	0	0	0	0	0	0	0	0	0	0	0	0	0	0	0	0	0	0	0	0	0	0
S1_54439049	G/T	2	2233418	0.0611	0	0	0	0	0	0	0	0	0	0	0	0	0	2	0	0	0	2	0	0	0	0	0	0	0	0	0	0	0	0	0	0	0	0	0	0	2	0	0	0	0	0	0	0	0
S1_54447307	A/G	2	2241676	0.0500	0	0	0	0	2	0	2	0	0	0	0	0	0	0	0	0	0	0	0	0	0	0	0	0	0	0	0	0	0	0	0	0	0	2	0	0	0	0	0	0	2	2	2	0	0
S1_54447354	G/T	2	2241723	0.0500	0	0	0	0	2	0	2	0	0	0	0	0	0	0	0	0	0	0	0	0	0	0	0	0	0	0	0	0	0	0	0	0	0	2	0	0	0	0	0	0	2	2	2	0	0
S1_54447360	T/G	2	2241729	0.0500	0	0	0	0	2	0	2	0	0	0	0	0	0	0	0	0	0	0	0	0	0	0	0	0	0	0	0	0	0	0	0	0	0	2	0	0	0	0	0	0	2	2	2	0	0
S1_54487320	T/G	2	2281689	0.0611	0	0	0	0	0	0	0	0	0	0	0	0	0	2	0	0	0	2	0	0	0	0	0	0	0	0	0	0	0	0	0	0	0	0	0	0	2	0	0	0	0	0	0	0	0
S1_54499963	G/A	2	2294332	0.4444	0	2	2	2	0	2	0	2	2	2	2	0	0	0	0	0	2	2	0	0	2	0	2	0	2	0	0	0	0	0	0	0	0	0	0	2	2	2	2	2	0	0	0	0	0
S1_54577605	T/A	2	2371974	0.3000	0	0	2	0	2	0	2	2	0	0	2	0	0	2	0	0	0	2	0	0	0	0	2	0	0	0	0	0	0	0	0	0	0	2	0	0	2	0	0	0	2	2	2	0	0
S1_54577696	C/A	2	2372065	0.3000	0	0	2	0	2	0	2	2	0	0	2	0	0	2	0	0	0	2	0	0	0	0	2	0	0	0	0	0	0	0	0	0	0	2	0	0	2	0	0	0	2	2	2	0	0
S1_54577704	T/C	2	2372073	0.3056	0	0	2	0	2	0	2	2	0	0	2	0	0	2	0	0	0	2	0	0	0	0	2	0	0	0	0	0	0	0	0	0	0	2	0	0	2	0	0	0	2	2	2	0	0
S1_54577779	A/G	2	2372148	0.1111	0	0	0	0	2	0	2	0	0	0	0	0	0	2	0	0	0	2	0	0	0	0	0	0	0	0	0	0	0	0	0	0	0	2	0	0	2	0	0	0	2	2	2	0	0
S1_54616029	A/G	2	2410398	0.1278	0	0	0	0	2	0	2	0	0	0	0	0	0	2	2	0	0	2	0	0	0	0	0	0	0	0	0	0	0	0	0	0	0	2	0	0	2	0	0	0	2	2	2	0	0
S1_54626145	C/T	2	2420514	0.1111	0	0	0	0	2	0	2	0	0	0	0	0	0	2	0	0	0	2	0	0	0	0	0	0	0	0	0	0	0	0	0	0	0	2	0	0	2	0	0	0	2	2	2	0	0
S1_54639430	C/T	2	2433799	0.1056	0	0	0	0	0	0	0	2	0	0	2	0	0	0	0	0	0	0	0	0	0	0	2	0	0	0	0	0	0	0	0	0	0	0	0	0	0	0	0	0	0	0	0	0	0
S1_54643641	G/C	2	2438010	0.0500	0	0	2	0	0	0	0	0	0	0	0	0	0	0	2	0	0	0	0	0	0	0	0	0	0	0	0	0	0	0	0	0	0	0	0	0	0	0	0	0	0	0	0	0	0
S1_54653145	A/T	2	2447514	0.1611	0	0	2	0	2	0	2	0	0	0	0	0	0	2	2	0	0	2	0	0	0	0	0	0	0	0	0	0	0	0	0	0	0	2	0	0	2	0	0	0	2	2	2	0	0
S1_54654260	G/A	2	2448629	0.1556	0	0	2	0	0	0	0	2	0	0	2	0	0	0	2	0	0	0	0	0	0	0	2	0	0	0	0	0	0	0	0	0	0	0	0	0	0	0	0	0	0	0	0	0	0
S1_54654263	T/G	2	2448632	0.1500	0	0	2	0	0	0	0	2	0	0	2	0	0	0	2	0	0	0	0	0	0	0	2	0	0	0	0	0	0	0	0	0	0	0	0	0	0	0	0	0	0	0	0	0	0
S1_54654413	T/C	2	2448782	0.2611	0	0	2	0	2	0	2	2	0	0	2	0	0	2	2	0	0	2	0	0	0	0	2	0	0	0	0	0	0	0	0	0	0	2	0	0	2	0	0	0	2	2	2	0	0
S1_54680901	A/T	2	2475270	0.1222	0	0	0	0	2	0	2	0	0	0	0	0	0	2	0	0	0	2	0	0	0	0	0	0	0	0	0	0	0	0	0	0	0	2	0	0	2	0	0	0	2	2	2	0	0
S1_54680932	T/A	2	2475301	0.1222	0	0	0	0	2	0	2	0	0	0	0	0	0	2	0	0	0	2	0	0	0	0	0	0	0	0	0	0	0	0	0	0	0	2	0	0	2	0	0	0	2	2	2	0	0
S1_54705532	A/C	2	2499901	0.1111	0	0	0	0	2	0	2	0	0	0	0	0	0	2	0	0	0	2	0	0	0	0	0	0	0	0	0	0	0	0	0	0	0	2	0	0	2	0	0	0	2	2	2	0	0
S1_54705534	C/T	2	2499903	0.2667	0	0	2	0	2	0	2	2	0	0	2	0	0	2	2	0	0	2	0	0	0	0	2	0	0	0	0	0	0	0	0	0	0	2	0	0	2	0	0	0	2	2	2	0	0
S1_54766531	G/A	2	2560900	0.1167	0	0	0	0	2	0	2	0	0	0	0	0	0	2	0	0	0	2	0	0	0	0	0	0	0	0	0	0	0	0	0	0	0	2	0	0	2	0	0	0	2	2	2	0	0
S1_54766735	C/T	2	2561104	0.1222	0	0	0	0	2	0	2	0	0	0	0	0	0	2	0	0	0	2	0	0	0	0	0	0	0	0	0	0	0	0	0	0	0	2	0	0	2	0	0	0	2	2	2	0	0
S1_54795862	G/A	2	2590231	0.0944	0	0	0	0	2	0	2	0	0	0	0	0	0	0	0	0	0	0	0	0	0	0	0	0	0	0	0	0	0	0	0	0	0	2	0	0	0	0	0	0	2	2	2	0	0
S1_54799500	T/C	2	2593869	0.1222	0	0	0	0	2	0	2	0	0	0	0	0	0	2	0	0	0	2	0	0	0	0	0	0	0	0	0	0	0	0	0	0	0	2	0	0	2	0	0	0	2	2	2	0	0
S1_54803146	G/A	2	2597515	0.1222	0	0	0	0	2	0	2	0	0	0	0	0	0	2	0	0	0	2	0	0	0	0	0	0	0	0	0	0	0	0	0	0	0	2	0	0	2	0	0	0	2	2	2	0	0
S1_54803944	T/C	2	2598313	0.1167	0	0	0	0	2	0	2	0	0	0	0	0	0	2	0	0	0	2	0	0	0	0	0	0	0	0	0	0	0	0	0	0	0	2	0	0	2	0	0	0	2	2	2	0	0
S1_54820792	C/T	2	2615161	0.1222	0	0	0	0	2	0	2	0	0	0	0	0	0	2	0	0	0	2	0	0	0	0	0	0	0	0	0	0	0	0	0	0	0	2	0	0	2	0	0	0	2	2	2	0	0
S1_54823177	G/T	2	2617546	0.1222	0	0	0	0	2	0	2	0	0	0	0	0	0	2	0	0	0	2	0	0	0	0	0	0	0	0	0	0	0	0	0	0	0	2	0	0	2	0	0	0	2	2	2	0	0
S1_54912120	G/C	2	2706489	0.0500	0	0	0	0	0	0	0	0	0	0	0	0	0	0	0	0	0	0	0	0	0	0	0	0	0	0	0	0	0	0	0	0	0	0	0	0	0	0	0	0	0	0	0	0	0
S1_54935594	A/T	2	2729963	0.1222	0	0	0	0	2	0	2	0	0	0	0	0	0	2	0	0	0	2	0	0	0	0	0	0	0	0	0	0	0	0	0	0	0	2	0	0	2	0	0	0	2	2	2	0	0
S1_54984953	A/C	2	2779322	0.1611	0	0	0	0	2	0	2	0	0	0	0	0	0	2	0	0	0	2	0	0	0	0	0	0	0	0	0	0	0	0	0	0	0	2	0	0	2	0	0	0	2	2	2	0	0
S1_55019583	G/C	2	2813952	0.0667	0	0	2	0	0	0	0	2	0	0	0	0	0	0	2	0	0	0	0	0	0	0	0	0	0	0	0	0	0	0	0	0	0	0	0	0	0	0	0	0	0	0	0	0	0
S1_55019600	A/G	2	2813969	0.1056	0	2	2	0	0	0	0	2	0	0	0	0	0	0	2	0	0	0	2	0	0	0	0	0	0	0	0	0	0	0	0	0	0	0	0	0	0	0	0	0	0	0	0	0	0
S1_55119450	C/G	2	2913819	0.1222	0	0	0	0	2	0	2	0	0	0	0	0	0	2	0	0	0	2	0	0	0	0	0	0	0	0	0	0	0	0	0	0	0	2	0	0	2	0	0	0	2	2	2	0	0
S1_55119483	G/T	2	2913852	0.1222	0	0	0	0	2	0	2	0	0	0	0	0	0	2	0	0	0	2	0	0	0	0	0	0	0	0	0	0	0	0	0	0	0	2	0	0	2	0	0	0	2	2	2	0	0
S1_55119528	C/G	2	2913897	0.1222	0	0	0	0	2	0	2	0	0	0	0	0	0	2	0	0	0	2	0	0	0	0	0	0	0	0	0	0	0	0	0	0	0	2	0	0	2	0	0	0	2	2	2	0	0
S1_55156881	G/A	2	2951250	0.1222	0	0	0	0	2	0	2	0	0	0	0	0	0	2	0	0	0	2	0	0	0	0	0	0	0	0	0	0	0	0	0	0	0	2	0	0	2	0	0	0	2	2	2	0	0
S1_55192914	T/C	2	2987283	0.1222	0	0	0	0	2	0	2	0	0	0	0	0	0	2	0	0	0	2	0	0	0	0	0	0	0	0	0	0	0	0	0	0	0	2	0	0	2	0	0	0	2	2	2	0	0
S1_55201119	C/G	2	2995488	0.1222	0	0	0	0	2	0	2	0	0	0	0	0	0	2	0	0	0	2	0	0	0	0	0	0	0	0	0	0	0	0	0	0	0	2	0	0	2	0	0	0	2	2	2	0	0
S1_55201184	A/G	2	2995553	0.0611	0	0	2	0	0	0	0	2	0	0	0	0	0	0	2	0	0	0	0	0	0	0	0	0	0	0	0	0	0	0	0	0	0	0	0	0	0	0	0	0	0	0	0	0	0
S1_55201220	G/A	2	2995589	0.0611	0	0	2	0	0	0	0	2	0	0	0	0	0	0	2	0	0	0	0	0	0	0	0	0	0	0	0	0	0	0	0	0	0	0	0	0	0	0	0	0	0	0	0	0	0
S1_55201238	T/C	2	2995607	0.1222	0	0	0	0	2	0	2	0	0	0	0	0	0	2	0	0	0	2	0	0	0	0	0	0	0	0	0	0	0	0	0	0	0	2	0	0	2	0	0	0	2	2	2	0	0
S1_55238051	C/T	2	3032420	0.2111	0	0	2	0	2	0	2	2	0	0	0	0	0	2	2	0	0	2	0	0	0	0	0	0	0	0	0	0	0	0	0	0	0	2	0	0	2	0	0	0	2	2	2	0	0
S1_55238119	T/C	2	3032488	0.2111	0	0	2	0	2	0	2	2	0	0	0	0	0	2	2	0	0	2	0	0	0	0	0	0	0	0	0	0	0	0	0	0	0	2	0	0	2	0	0	0	2	2	2	0	0
S1_55309417	G/A	2	3103786	0.3611	0	2	2	0	2	0	2	2	2	0	0	0	0	2	2	0	0	2	2	0	0	0	0	0	0	0	0	0	0	0	0	0	0	2	0	0	2	0	0	0	2	2	2	0	0
S1_55368959	T/C	2	3163328	0.2611	0	0	2	0	2	0	2	2	0	0	0	0	0	2	2	0	0	2	2	0	0	0	0	0	0	0	0	0	0	0	0	0	0	2	0	0	2	0	0	0	2	2	2	0	0
S1_55369686	A/C	2	3164055	0.2556	0	0	2	0	2	0	2	2	0	0	0	0	0	2	2	0	0	2	2	0	0	0	0	0	0	0	0	0	0	0	0	0	0	2	0	0	2	0	0	0	2	2	2	0	0
S1_55411360	T/C	2	3205729	0.2333	0	0	0	0	2	0	2	0	0	0	0	0	0	2	0	0	0	2	2	0	0	0	0	0	0	0	0	0	0	0	0	0	0	2	0	0	2	0	0	0	2	2	2	0	0
S1_55411459	T/A	2	3205828	0.1056	0	0	0	0	0	0	0	0	0	0	0	0	0	0	0	0	0	0	2	0	0	0	0	0	0	0	0	0	0	0	0	0	0	0	0	0	0	0	0	0	0	0	0	0	0
S1_55411489	T/C	2	3205858	0.1167	0	0	0	0	2	0	2	0	0	0	0	0	0	2	0	0	0	2	0	0	0	0	0	0	0	0	0	0	0	0	0	0	0	2	0	0	2	0	0	0	2	2	2	0	0
S1_55411490	C/A	2	3205859	0.1167	0	0	0	0	2	0	2	0	0	0	0	0	0	2	0	0	0	2	0	0	0	0	0	0	0	0	0	0	0	0	0	0	0	2	0	0	2	0	0	0	2	2	2	0	0
S1_55417645	C/A	2	3212014	0.1167	0	0	0	0	2	0	2	0	0	0	0	0	0	2	0	0	0	2	0	0	0	0	0	0	0	0	0	0	0	0	0	0	0	2	0	0	2	0	0	0	2	2	2	0	0
S1_55417677	G/C	2	3212046	0.1667	0	0	2	0	0	0	0	2	0	0	0	0	0	0	2	0	0	0	2	0	0	0	0	0	0	0	0	0	0	0	0	0	0	0	0	0	0	0	0	0	0	0	0	0	0
S1_55417758	A/G	2	3212127	0.2944	0	0	2	0	2	0	2	2	0	0	0	0	0	2	2	0	0	2	2	0	0	0	0	0	0	0	0	0	0	0	0	0	0	2	0	0	2	0	0	0	2	2	2	0	0
S1_55465498	G/C	2	3259867	0.0833	0	0	0	0	0	0	0	0	0	0	0	0	0	0	0	0	0	0	2	0	0	0	0	0	0	0	0	0	0	0	0	0	0	0	0	0	0	0	0	0	0	0	0	0	0
S1_55470350	A/G	2	3264719	0.0833	0	0	0	0	0	0	0	0	0	0	0	0	0	0	0	0	0	0	2	0	0	0	0	0	0	0	0	0	0	0	0	0	0	0	0	0	0	0	0	0	0	0	0	0	0
S1_55492263	A/T	2	3286632	0.0889	0	0	0	0	0	0	0	0	0	0	0	0	0	0	0	0	0	0	2	0	0	0	0	0	0	0	0	0	0	0	0	0	0	0	0	0	0	0	0	0	0	0	0	0	0
S1_55504731	A/T	2	3299100	0.1167	0	0	0	0	2	0	2	0	0	0	0	0	0	2	0	0	0	2	0	0	0	0	0	0	0	0	0	0	0	0	0	0	0	2	0	0	2	0	0	0	2	2	2	0	0
S1_55504754	G/A	2	3299123	0.1167	0	0	0	0	2	0	2	0	0	0	0	0	0	2	0	0	0	2	0	0	0	0	0	0	0	0	0	0	0	0	0	0	0	2	0	0	2	0	0	0	2	2	2	0	0
S1_55504758	A/C	2	3299127	0.1167	0	0	0	0	2	0	2	0	0	0	0	0	0	2	0	0	0	2	0	0	0	0	0	0	0	0	0	0	0	0	0	0	0	2	0	0	2	0	0	0	2	2	2	0	0
S1_55504777	A/C	2	3299146	0.1167	0	0	0	0	2	0	2	0	0	0	0	0	0	2	0	0	0	2	0	0	0	0	0	0	0	0	0	0	0	0	0	0	0	2	0	0	2	0	0	0	2	2	2	0	0
S1_55504833	G/A	2	3299202	0.2833	0	0	2	0	2	0	2	2	0	0	0	0	0	2	2	0	0	2	2	0	0	0	0	0	0	0	0	0	0	0	0	0	0	2	0	0	2	0	0	0	2	2	2	0	0
S1_55538124	A/C	2	3332493	0.4611	0	0	0	2	2	0	2	0	2	2	2	2	2	2	0	0	2	2	0	2	0	2	2	0	2	2	0	2	0	2	0	2	2	2	0	2	2	0	2	2	0	0	2	2	2
S1_55538159	G/A	2	3332528	0.4667	0	0	0	2	2	0	2	0	2	2	2	2	2	2	0	0	2	2	0	2	0	2	2	0	2	2	0	2	0	2	0	2	2	2	0	2	2	0	2	2	0	0	2	2	2
S1_55638016	C/A	2	3432385	0.1278	0	0	2	0	0	0	0	2	0	0	0	0	0	0	2	0	0	0	2	0	0	0	0	0	0	0	0	0	0	0	0	0	0	0	0	0	0	0	0	0	0	0	0	0	0
S1_55638030	G/A	2	3432399	0.2611	0	0	2	0	2	0	2	2	0	0	0	0	0	2	2	0	0	2	2	0	0	0	0	0	0	0	0	0	0	0	0	0	0	2	0	0	2	0	0	0	2	2	2	0	0
S1_55638086	A/G	2	3432455	0.1278	0	0	2	0	0	0	0	2	0	0	0	0	0	0	2	0	0	0	2	0	0	0	0	0	0	0	0	0	0	0	0	0	0	0	0	0	0	0	0	0	0	0	0	0	0
S1_55651862	T/G	2	3446231	0.1278	0	0	2	0	0	0	0	2	0	0	0	0	0	0	2	0	0	0	2	0	0	0	0	0	0	0	0	0	0	0	0	0	0	0	0	0	0	0	0	0	0	0	0	0	0
S1_55653978	C/T	2	3448347	0.2611	0	0	2	0	2	0	2	2	0	0	0	0	0	2	2	0	0	2	2	0	0	0	0	0	0	0	0	0	0	0	0	0	0	2	0	0	2	0	0	0	2	2	2	0	0
S1_55692845	A/G	2	3487214	0.1167	0	0	0	0	2	0	2	0	0	0	0	0	0	2	0	0	0	2	0	0	0	0	0	0	0	0	0	0	0	0	0	0	0	2	0	0	2	0	0	0	2	2	2	0	0
S1_55740139	T/C	2	3534508	0.1333	0	0	0	0	2	0	2	0	0	0	0	0	0	2	0	0	0	2	0	0	0	0	0	0	0	0	0	0	0	0	0	0	0	2	0	0	2	0	0	0	2	2	2	0	0
S1_55751739	T/A	2	3546108	0.1222	0	0	0	0	2	0	2	0	0	0	0	0	0	2	0	0	0	2	0	0	0	0	0	0	0	0	0	0	0	0	0	0	0	2	0	0	2	0	0	0	2	2	2	0	0
S1_55783933	T/A	2	3578302	0.1222	0	0	0	0	2	0	2	0	0	0	0	0	0	2	0	0	0	2	0	0	0	0	0	0	0	0	0	0	0	0	0	0	0	2	0	0	2	0	0	2	2	2	2	0	0
S1_55791491	C/T	2	3585860	0.1222	0	0	0	0	2	0	2	0	0	0	0	0	0	2	0	0	0	2	0	0	0	0	0	0	0	0	0	0	0	0	0	0	0	2	0	0	2	0	0	0	2	2	2	0	0
S1_55802226	T/G	2	3596595	0.1167	0	0	0	0	2	0	2	0	0	0	0	0	0	2	0	0	0	2	0	0	0	0	0	0	0	0	0	0	0	0	0	0	0	2	0	0	2	0	0	0	2	2	2	0	0
S1_55802271	G/A	2	3596640	0.1167	0	0	0	0	2	0	2	0	0	0	0	0	0	2	0	0	0	2	0	0	0	0	0	0	0	0	0	0	0	0	0	0	0	2	0	0	2	0	0	0	2	2	2	0	0
S1_55802366	A/G	2	3596735	0.1167	0	0	0	0	2	0	2	0	0	0	0	0	0	2	0	0	0	2	0	0	0	0	0	0	0	0	0	0	0	0	0	0	0	2	0	0	2	0	0	0	2	2	2	0	0
S1_55805794	G/A	2	3600163	0.1167	0	0	0	0	2	0	2	0	0	0	0	0	0	2	0	0	0	2	0	0	0	0	0	0	0	0	0	0	0	0	0	0	0	2	0	0	2	0	0	0	2	2	2	0	0
S1_55805914	G/A	2	3600283	0.3556	0	0	0	0	2	0	2	0	0	2	0	0	0	2	0	2	2	2	0	0	2	2	0	2	0	0	2	2	0	0	2	2	0	2	2	0	2	0	0	0	2	2	2	0	0
S1_55805917	T/G	2	3600286	0.3556	0	0	0	0	2	0	2	0	0	2	0	0	0	2	0	2	2	2	0	0	2	2	0	2	0	0	2	2	0	0	2	2	0	2	2	0	2	0	0	0	2	2	2	0	0
S1_55843466	A/C	2	3637835	0.1222	0	0	0	0	2	0	2	0	0	0	0	0	0	2	0	0	0	2	0	0	0	0	0	0	0	0	0	0	0	0	0	0	0	2	0	0	2	0	0	0	2	2	2	0	0
S1_55872604	T/A	2	3666973	0.1167	0	0	0	0	2	0	2	0	0	0	0	0	0	2	0	0	0	2	0	0	0	0	0	0	0	0	0	0	0	0	0	0	0	2	0	0	2	0	0	0	2	2	2	0	0
S1_56038406	G/A	2	3832775	0.1167	0	0	0	0	2	0	2	0	0	0	0	0	0	2	0	0	0	2	0	0	0	0	0	0	0	0	0	0	0	0	0	0	0	2	0	0	2	0	0	0	2	2	2	0	0
S1_56038538	A/G	2	3832907	0.1167	0	0	0	0	2	0	2	0	0	0	0	0	0	2	0	0	0	2	0	0	0	0	0	0	0	0	0	0	0	0	0	0	0	2	0	0	2	0	0	0	2	2	2	0	0
S1_56057015	T/C	2	3851384	0.1278	0	0	0	0	2	0	2	0	0	0	0	0	2	2	0	0	0	2	0	0	0	0	0	0	0	0	0	0	0	0	0	0	0	2	0	0	2	0	0	0	2	2	2	0	0
S1_56087814	T/A	2	3882183	0.2556	0	0	0	0	2	0	2	0	0	0	0	0	2	2	0	0	2	2	2	0	2	0	0	0	0	0	0	0	0	0	0	0	0	2	0	0	2	0	0	0	2	2	2	0	0
S1_56145054	T/G	2	3939423	0.1167	0	0	0	0	2	0	2	0	0	0	0	0	0	2	0	0	0	2	0	0	0	0	0	0	0	0	0	0	0	0	0	0	0	2	0	0	2	0	0	0	2	2	2	0	0
S1_56163307	A/G	2	3957676	0.1111	0	0	0	0	2	0	2	0	0	0	0	0	0	2	0	0	0	2	0	0	0	0	0	0	0	0	0	0	0	0	0	0	0	2	0	0	2	0	0	0	2	2	2	0	0
S1_56177905	T/A	2	3972274	0.1167	0	0	0	0	2	0	2	0	0	0	0	0	0	2	0	0	0	2	0	0	0	0	0	0	0	0	0	0	0	0	0	0	0	2	0	0	2	0	0	0	2	2	2	0	0
S1_56231303	T/A	2	4025672	0.0778	0	0	0	0	2	0	2	0	0	0	0	0	0	0	0	0	0	0	0	0	0	0	0	0	0	0	0	0	0	0	0	0	0	2	0	0	0	0	0	0	2	2	2	0	0
S1_56251212	T/C	2	4045581	0.0778	0	0	0	0	2	0	2	0	0	0	0	0	0	0	0	0	0	0	0	0	0	0	0	0	0	0	0	0	0	0	0	0	0	2	0	0	0	0	0	0	2	2	2	0	0
S1_56297485	T/G	2	4091854	0.1389	0	0	0	0	2	0	2	0	0	0	0	0	0	2	0	0	0	2	0	0	0	0	0	0	0	0	0	0	0	0	0	0	0	2	0	0	2	0	0	0	2	2	2	0	0
S1_56297492	T/C	2	4091861	0.1389	0	0	0	0	2	0	2	0	0	0	0	0	0	2	0	0	0	2	0	0	0	0	0	0	0	0	0	0	0	0	0	0	0	2	0	0	2	0	0	0	2	2	2	0	0
S1_56337152	G/A	2	4131521	0.1500	0	0	0	0	2	0	2	0	0	0	0	0	0	2	0	0	0	2	0	0	0	0	0	0	0	0	0	0	0	0	0	0	0	2	0	0	2	0	0	0	2	2	2	0	0
S1_56392064	A/G	2	4186433	0.1556	0	0	0	0	2	0	2	0	0	0	0	0	0	2	0	0	0	2	0	0	0	0	2	0	0	0	0	0	0	0	0	0	0	2	0	0	2	0	0	0	2	2	2	0	0
S1_56392320	T/C	2	4186689	0.1667	0	0	0	0	2	0	2	0	0	0	0	0	0	2	0	0	0	2	0	0	0	0	2	0	0	0	0	0	0	0	0	0	0	2	0	0	2	0	0	0	2	2	2	0	0
S1_56393505	G/C	2	4187874	0.1444	0	0	0	0	2	0	2	0	0	0	0	0	0	2	0	0	0	2	0	0	0	0	0	0	0	0	0	0	0	0	0	0	0	2	0	0	2	0	0	0	2	2	2	0	0
S1_56393520	G/A	2	4187889	0.1444	0	0	0	0	2	0	2	0	0	0	0	0	0	2	0	0	0	2	0	0	0	0	0	0	0	0	0	0	0	0	0	0	0	2	0	0	2	0	0	0	2	2	2	0	0
S1_56433379	C/G	2	4227748	0.1278	0	0	0	0	2	0	2	0	0	0	0	0	0	2	0	0	0	2	0	0	0	0	0	0	0	0	0	0	0	0	0	0	0	2	0	0	2	0	0	0	2	2	2	0	0
S1_56540065	A/G	2	4334434	0.2944	0	0	0	0	2	0	2	2	0	2	0	0	0	2	2	0	0	2	0	0	0	2	0	2	0	0	0	2	0	0	2	0	0	2	2	0	2	0	0	0	2	2	2	0	0
S1_56540125	T/A	2	4334494	0.2944	0	0	0	0	2	0	2	2	0	2	0	0	0	2	2	0	0	2	0	0	0	2	0	2	0	0	0	2	0	0	2	0	0	2	2	0	2	0	0	0	2	2	2	0	0
S1_56568311	C/T	2	4362680	0.1444	0	0	0	0	2	0	2	0	0	0	0	0	0	2	0	0	0	2	0	0	0	0	0	0	0	0	0	0	0	0	0	0	0	2	0	0	2	0	0	0	2	2	2	0	0
S1_56568329	A/G	2	4362698	0.1444	0	0	0	0	2	0	2	0	0	0	0	0	0	2	0	0	0	2	0	0	0	0	0	0	0	0	0	0	0	0	0	0	0	2	0	0	2	0	0	0	2	2	2	0	0
S1_56570528	G/T	2	4364897	0.1389	0	0	0	0	0	0	0	2	0	2	0	0	0	0	2	0	0	0	0	0	0	2	0	2	0	0	0	2	0	0	2	0	0	0	2	0	0	0	0	0	0	0	0	0	0
S1_56570543	G/T	2	4364912	0.2944	0	0	0	0	2	0	2	2	0	2	0	0	0	2	2	0	0	2	0	0	0	2	0	2	0	0	0	2	0	0	2	0	0	2	2	0	2	0	0	0	2	2	2	0	0
S1_56572023	G/A	2	4366392	0.1556	0	0	0	0	2	0	2	0	0	0	0	0	0	2	0	0	0	2	0	0	0	0	0	0	0	0	0	0	0	0	0	0	0	2	0	0	2	0	0	0	2	2	2	0	0
S1_56572606	T/C	2	4366975	0.2944	0	0	0	0	2	0	2	2	0	2	0	0	0	2	2	0	0	2	0	0	0	2	0	2	0	0	0	2	0	0	2	0	0	2	2	0	2	0	0	0	2	2	2	0	0
S1_56580695	A/G	2	4375064	0.1333	0	0	0	0	0	0	0	2	0	2	0	2	0	0	2	0	0	0	0	0	0	2	0	2	0	0	0	2	0	0	2	0	0	0	2	0	0	0	0	0	0	0	0	0	0
S1_56580701	G/A	2	4375070	0.1278	0	0	0	0	0	0	0	2	0	2	0	2	0	0	2	0	0	0	0	0	0	2	0	2	0	0	0	2	0	0	2	0	0	0	2	0	0	0	0	0	0	0	0	0	0
S1_56590119	G/A	2	4384488	0.1278	0	0	0	0	0	0	0	2	0	2	0	2	0	0	2	0	0	0	0	0	0	2	0	2	0	0	0	2	0	0	2	0	0	0	2	0	0	0	0	0	0	0	0	0	0
S1_56590755	G/C	2	4385124	0.2833	0	0	0	0	2	0	2	2	0	2	0	2	0	2	2	0	0	2	0	0	0	2	0	2	0	0	0	2	0	0	2	0	0	2	2	0	2	0	0	0	2	2	2	0	0
S1_56590806	C/T	2	4385175	0.2833	0	0	0	0	2	0	2	2	0	2	0	2	0	2	2	0	0	2	0	0	0	2	0	2	0	0	0	2	0	0	2	0	0	2	2	0	2	0	0	0	2	2	2	0	0
S1_56647687	C/T	2	4442056	0.1500	0	0	0	0	2	0	2	0	0	0	0	0	0	2	0	0	0	0	0	0	0	0	0	0	0	0	0	0	0	0	0	0	0	2	0	0	2	0	0	0	2	2	2	0	0
S1_56647733	C/T	2	4442102	0.1444	0	0	0	0	0	0	0	2	0	2	0	2	0	0	2	0	0	2	0	0	0	2	2	2	0	0	0	2	0	0	2	0	0	0	2	0	0	0	0	0	0	0	0	0	0
S1_56813347	C/T	2	4607716	0.1389	0	0	0	0	2	0	2	0	0	0	0	0	0	2	0	0	0	0	0	0	0	0	0	0	0	0	0	0	0	0	0	0	0	2	0	0	2	0	0	0	2	2	2	0	0
S1_56823406	C/A	2	4617775	0.0889	0	0	0	0	2	0	2	0	0	0	0	0	0	0	0	0	0	0	0	0	0	0	0	0	0	0	0	0	0	0	0	0	0	2	0	0	0	0	0	0	2	2	2	0	0
S1_56831219	T/G	2	4625588	0.1722	0	0	0	0	2	0	2	0	0	0	0	0	0	2	0	0	0	0	0	0	0	0	0	0	0	0	0	0	0	0	0	0	0	2	0	0	2	0	0	0	2	2	2	0	0
S1_56867525	A/G	2	4661894	0.2500	0	0	0	0	2	0	2	0	0	2	0	0	0	2	2	0	0	2	0	0	0	0	0	2	0	0	0	2	0	0	2	0	0	2	2	0	2	0	0	0	2	2	2	0	0
S1_56912105	T/A	2	4706474	0.1611	0	0	0	0	2	0	2	0	0	0	0	0	0	2	0	0	0	0	0	0	0	0	0	0	0	0	0	0	0	0	0	0	0	2	0	0	2	0	0	0	2	2	2	0	0
S1_56918038	T/A	2	4712407	0.1444	0	0	0	0	2	0	2	0	0	0	0	0	0	2	0	0	0	0	0	0	0	0	0	0	0	0	0	0	0	0	0	0	0	2	0	0	2	0	0	0	2	2	2	0	0
S1_56918177	G/A	2	4712546	0.1000	0	0	2	0	0	0	0	0	0	2	0	0	0	0	2	0	0	2	0	0	0	0	0	2	0	0	0	2	0	0	2	0	0	0	2	0	0	0	0	0	0	0	0	0	0
S1_56972178	T/C	2	4766547	0.1167	0	0	0	0	2	0	0	0	0	0	0	0	0	2	0	0	0	0	0	0	0	0	0	0	0	0	0	0	0	0	0	0	0	2	0	0	2	0	0	0	2	2	2	0	0
S1_56972293	T/A	2	4766662	0.0500	0	0	0	0	0	0	2	0	0	0	0	0	0	0	0	0	0	0	0	0	0	0	0	0	0	0	0	0	0	0	0	0	0	0	0	0	0	0	0	0	0	0	0	0	0
S1_57026724	T/C	2	4821093	0.1222	0	0	2	2	0	0	0	0	0	0	0	0	0	0	2	0	0	0	0	0	0	0	0	0	2	0	0	0	0	0	0	0	0	0	0	0	0	2	2	2	0	0	0	0	0
S1_57073712	T/G	2	4868081	0.1389	0	0	0	0	2	0	2	0	0	0	0	0	0	2	0	0	0	0	0	0	0	0	0	0	0	0	0	0	0	0	0	0	0	2	0	0	2	0	0	0	2	2	2	0	0
S1_57073724	A/T	2	4868093	0.1111	0	0	2	0	0	0	0	2	0	2	0	0	0	0	2	0	0	2	0	0	0	0	0	2	0	0	0	2	0	0	2	0	0	0	2	0	0	0	0	0	0	0	0	0	0
S1_57089327	T/C	2	4883696	0.1389	0	0	0	0	2	0	2	0	0	0	0	0	0	2	0	0	0	0	0	0	0	0	0	0	0	0	0	0	0	0	0	0	0	2	0	0	2	0	0	0	2	2	2	0	0
S1_57113405	A/G	2	4907774	0.2500	0	0	2	0	2	0	2	2	0	2	0	0	0	2	2	0	0	2	0	0	0	0	0	2	0	0	0	2	0	0	2	0	0	2	2	0	2	0	0	0	2	2	2	0	0
S1_57157255	A/G	2	4951624	0.1111	0	0	2	0	0	0	0	2	0	2	0	0	0	0	2	0	0	2	0	0	0	0	0	2	0	0	0	2	0	0	2	0	0	0	2	0	0	0	0	0	0	0	0	0	0
S1_57170303	C/T	2	4964672	0.1444	0	0	0	0	2	0	2	0	0	0	0	0	0	2	0	0	0	0	0	0	0	0	0	0	0	0	0	0	0	0	0	0	0	2	0	0	2	0	0	0	2	2	2	0	0
S1_57177630	T/A	2	4971999	0.1444	0	0	0	0	2	0	2	0	0	0	0	0	0	2	0	0	0	0	0	0	0	0	0	0	0	0	0	0	0	0	0	0	0	2	0	0	2	0	0	0	2	2	2	0	0
S1_57396131	C/T	2	5190500	0.2611	0	0	0	0	2	0	2	2	0	2	0	0	0	2	0	2	0	2	0	0	0	0	0	0	0	0	2	0	0	0	0	0	0	2	2	0	2	0	0	0	0	0	2	0	0
S1_57963203	G/A	2	5757572	0.1167	0	0	2	0	0	0	0	2	0	2	0	0	0	0	2	0	0	2	0	0	0	0	0	2	0	0	0	2	0	0	2	0	0	0	2	0	0	0	0	0	0	0	0	0	0
S1_57989420	T/G	2	5783789	0.2667	0	0	2	0	2	0	2	2	0	2	0	0	0	2	2	0	0	2	0	0	0	0	0	2	0	0	0	2	0	0	2	0	0	2	2	0	2	0	0	0	2	2	2	0	0
S1_58090165	T/A	2	5884534	0.1056	0	0	2	0	0	0	0	2	0	2	0	0	0	0	2	0	0	2	0	0	0	0	0	2	0	0	0	2	0	0	2	0	0	0	2	0	0	0	0	0	0	0	0	0	0
S1_58090325	T/C	2	5884694	0.1111	0	0	2	0	0	0	0	2	0	2	0	0	0	0	2	0	0	2	0	0	0	0	0	2	0	0	0	2	0	0	2	0	0	0	2	0	0	0	0	0	0	0	0	0	0
S1_59041081	A/C	2	6835450	0.1111	0	0	2	0	0	0	0	2	0	2	0	0	0	0	2	0	0	2	0	0	0	0	0	2	0	0	0	2	0	0	2	0	0	0	2	0	0	0	0	0	0	0	0	0	0
S1_59087598	G/T	2	6881967	0.1444	0	0	0	0	2	0	2	0	0	0	0	0	0	2	0	0	0	0	0	0	0	0	0	0	0	0	0	0	0	0	0	0	0	2	0	0	2	0	0	0	2	2	2	0	0
S1_59236255	T/G	2	7030624	0.2111	0	0	2	0	0	0	0	2	0	2	0	0	0	0	2	0	0	2	0	0	0	0	2	2	0	0	0	2	0	0	2	0	0	0	2	0	0	0	0	0	0	0	0	0	0
S1_59408056	A/G	2	7202425	0.2889	2	0	0	2	0	0	0	0	2	0	0	0	0	0	0	0	0	0	0	2	0	2	0	0	2	0	0	0	2	2	0	0	2	0	0	0	0	2	2	2	0	0	0	2	2
S1_59412605	C/G	2	7206974	0.2889	2	0	0	2	0	0	0	0	2	0	0	0	0	0	0	0	0	0	0	2	0	2	0	0	2	0	0	0	2	2	0	0	2	0	0	0	0	2	2	2	0	0	0	2	2
S1_59431317	A/G	2	7225686	0.2889	2	0	0	2	0	0	0	0	2	0	0	0	0	0	0	0	0	0	0	2	0	2	0	0	2	0	0	0	2	2	0	0	2	0	0	0	0	2	2	2	0	0	0	2	2
S1_59532756	A/T	2	7327125	0.2944	2	0	0	2	0	0	0	0	2	0	0	0	0	0	0	0	0	0	0	2	0	2	0	0	2	0	0	0	2	2	0	0	2	0	0	0	0	2	2	2	0	0	0	2	2
S1_59596960	A/G	2	7391329	0.2944	2	0	0	2	0	0	0	0	2	0	0	0	0	0	0	0	0	0	0	2	0	2	0	0	2	0	0	0	2	2	0	0	2	0	0	0	0	2	2	2	0	0	0	2	2
S1_59616973	A/T	2	7411342	0.2889	2	0	0	2	0	0	0	0	2	0	0	0	0	0	0	0	0	0	0	2	0	2	0	0	2	0	0	0	2	2	0	0	2	0	0	0	0	2	2	2	0	0	0	2	2
S1_59845375	T/C	2	7639744	0.1444	0	0	0	0	2	0	2	0	0	0	0	0	0	2	0	0	0	0	0	0	0	0	0	0	0	0	0	0	0	0	0	0	0	2	0	0	2	0	0	0	2	2	2	0	0
S1_59845383	C/G	2	7639752	0.1444	0	0	0	0	2	0	2	0	0	0	0	0	0	2	0	0	0	0	0	0	0	0	0	0	0	0	0	0	0	0	0	0	0	2	0	0	2	0	0	0	2	2	2	0	0
S1_60378185	G/T	2	8172554	0.1500	0	0	0	0	2	0	2	0	0	0	0	0	0	2	0	0	0	0	0	0	0	0	0	0	0	0	0	0	0	0	0	0	0	2	0	0	2	0	0	0	2	2	2	0	0
S1_60378296	C/A	2	8172665	0.4722	0	0	2	2	2	0	2	2	0	2	0	0	0	2	2	0	0	0	0	0	0	0	2	2	2	0	0	2	0	0	2	0	0	2	2	0	2	2	2	2	2	2	2	0	0
S1_60932848	T/A	2	8727217	0.1444	0	0	0	0	2	0	2	0	0	0	0	0	0	2	0	0	0	0	0	0	0	0	0	0	0	0	0	0	0	0	0	0	0	2	0	0	2	0	0	0	2	2	2	0	0
S1_61101223	G/A	2	8895592	0.1389	0	0	0	0	2	0	2	0	0	0	0	0	0	2	0	0	0	0	0	0	0	0	0	0	0	0	0	0	0	0	0	0	0	2	0	0	2	0	0	0	2	2	2	0	0
S1_61298129	C/T	2	9092498	0.4833	0	0	2	2	2	0	2	2	0	2	0	0	0	2	2	0	0	0	0	0	0	0	2	2	2	0	0	2	0	0	2	0	0	2	2	0	2	2	2	2	2	2	2	0	0
S1_61899051	C/A	2	9693420	0.1444	0	0	0	0	2	0	2	0	0	0	0	0	0	2	0	0	0	0	0	0	0	0	0	0	0	0	0	0	0	0	0	0	0	2	0	0	2	0	0	0	2	2	2	0	0
S1_61899056	G/A	2	9693425	0.1444	0	0	0	0	2	0	2	0	0	0	0	0	0	2	0	0	0	0	0	0	0	0	0	0	0	0	0	0	0	0	0	0	0	2	0	0	2	0	0	0	2	2	2	0	0
S1_61899057	A/C	2	9693426	0.1444	0	0	0	0	2	0	2	0	0	0	0	0	0	2	0	0	0	0	0	0	0	0	0	0	0	0	0	0	0	0	0	0	0	2	0	0	2	0	0	0	2	2	2	0	0
S1_62314301	G/C	2	10108670	0.4722	0	0	2	2	2	0	2	2	0	2	0	0	0	2	2	0	0	0	0	0	0	0	2	2	2	0	0	2	0	0	2	0	0	2	2	0	2	2	2	2	2	2	2	0	0
S1_62856990	T/G	2	10651359	0.1500	0	0	0	0	2	0	2	0	0	0	0	0	0	2	0	0	0	0	0	0	0	0	0	0	0	0	0	0	0	0	0	0	0	2	0	0	2	0	0	0	2	2	2	0	0
S1_62997620	C/T	2	10791989	0.2000	0	0	0	2	2	0	2	0	0	0	0	0	0	2	0	0	0	0	2	0	0	0	0	0	0	0	0	0	0	0	0	0	0	2	0	0	2	0	0	0	2	2	2	0	0
S1_62997646	C/G	2	10792015	0.2000	0	0	0	2	2	0	2	0	0	0	0	0	0	2	0	0	0	0	2	0	0	0	0	0	0	0	0	0	0	0	0	0	0	2	0	0	2	0	0	0	2	2	2	0	0
S1_62997670	C/T	2	10792039	0.2000	0	0	0	2	2	0	2	0	0	0	0	0	0	2	0	0	0	0	2	0	0	0	0	0	0	0	0	0	0	0	0	0	0	2	0	0	2	0	0	0	2	2	2	0	0
S1_63188106	G/C	2	10982475	0.1444	0	0	0	0	2	0	2	0	0	0	0	0	0	2	0	0	0	0	0	0	0	0	0	0	0	0	0	0	0	0	0	0	0	2	0	0	2	0	0	0	2	2	2	0	0
S1_63268840	T/C	2	11063209	0.4111	2	0	0	2	2	0	2	0	2	0	0	0	0	2	0	0	0	0	0	0	0	0	0	0	2	2	0	0	2	2	0	0	0	2	0	2	2	2	2	2	2	2	2	2	2
S1_63695894	A/G	2	11490263	0.0667	0	0	0	0	0	0	0	0	0	0	0	0	0	0	0	0	0	0	0	0	0	0	2	0	0	0	0	0	0	0	0	0	0	0	0	0	0	0	0	0	0	0	0	0	0
S1_63713993	A/G	2	11508362	0.2111	0	0	0	0	2	0	2	0	0	0	0	0	0	2	0	0	0	0	0	0	0	0	2	0	0	0	0	0	0	0	0	0	0	2	0	0	2	0	0	0	2	2	2	0	0
S1_63714003	G/C	2	11508372	0.3167	0	0	0	0	2	0	2	0	0	0	0	0	0	2	0	0	0	0	2	0	0	0	2	0	0	0	0	0	0	0	0	0	0	2	0	0	2	0	0	0	2	2	2	0	0
S1_63714046	C/T	2	11508415	0.2056	0	0	0	0	2	0	2	0	0	0	0	0	0	2	0	0	0	0	0	0	0	0	2	0	0	0	0	0	0	0	0	0	0	2	0	0	2	0	0	0	2	2	2	0	0
S1_63821023	C/A	2	11615392	0.1056	0	0	0	0	0	0	0	0	0	0	0	0	0	0	0	0	0	2	0	0	0	0	2	0	0	0	0	0	0	0	0	0	0	0	0	0	0	0	0	0	0	0	0	0	0
S1_63821026	T/A	2	11615395	0.1389	0	0	0	0	2	0	2	0	0	0	0	0	0	2	0	0	0	0	0	0	0	0	0	0	0	0	0	0	0	0	0	0	0	2	0	0	2	0	0	0	2	2	2	0	0
S1_63865845	G/A	2	11660214	0.2500	0	0	0	0	2	0	2	0	0	0	0	0	0	2	0	0	0	0	2	0	0	0	0	0	0	0	0	0	0	0	0	0	0	2	0	0	2	0	0	0	2	2	2	0	0
S1_64060541	G/A	2	11854910	0.2556	0	0	0	0	2	0	2	0	0	0	0	0	0	2	0	0	0	2	2	0	0	0	0	0	0	0	0	0	0	0	0	0	0	2	0	0	2	0	0	0	2	2	2	0	0
S1_64095882	T/C	2	11890251	0.0944	0	0	0	0	0	0	0	0	0	0	0	0	0	0	0	0	0	2	2	0	0	0	0	0	0	0	0	0	0	0	0	0	0	0	0	0	0	0	0	0	0	0	0	0	0
S1_64095929	A/T	2	11890298	0.0944	0	0	0	0	0	0	0	0	0	0	0	0	0	0	0	0	0	2	2	0	0	0	0	0	0	0	0	0	0	0	0	0	0	0	0	0	0	0	0	0	0	0	0	0	0
S1_64095950	A/G	2	11890319	0.1000	0	0	0	0	0	0	0	0	0	0	0	0	0	0	0	0	0	2	2	0	0	0	0	0	0	0	0	0	0	0	0	0	0	0	0	0	0	0	0	0	0	0	0	0	0
S1_64095968	C/T	2	11890337	0.1000	0	0	0	0	0	0	0	0	0	0	0	0	0	0	0	0	0	2	2	0	0	0	0	0	0	0	0	0	0	0	0	0	0	0	0	0	0	0	0	0	0	0	0	0	0
S1_64156199	A/G	2	11950568	0.3611	0	0	2	0	2	0	2	2	0	0	0	0	0	2	2	0	0	2	2	0	0	0	2	0	0	0	0	0	0	0	0	0	0	2	0	0	2	0	0	0	2	2	2	0	0
S1_64156232	C/G	2	11950601	0.1389	0	0	0	0	2	0	2	0	0	0	0	0	0	2	0	0	0	0	0	0	0	0	0	0	0	0	0	0	0	0	0	0	0	2	0	0	2	0	0	0	2	2	2	0	0
S1_64156328	G/A	2	11950697	0.1056	0	0	0	0	0	0	0	0	0	0	0	0	0	0	0	0	0	2	2	0	0	0	0	0	0	0	0	0	0	0	0	0	0	0	0	2	0	0	0	0	0	0	0	0	0
S1_64267726	G/A	2	12062095	0.1000	0	0	0	0	0	0	0	0	0	0	0	0	0	0	0	0	0	2	2	0	0	0	0	0	0	0	0	0	0	0	0	0	0	0	0	0	0	0	0	0	0	0	0	0	0
S1_64373224	G/A	2	12167593	0.1333	0	0	2	0	0	0	0	2	0	0	0	0	0	0	2	0	0	0	0	0	0	0	2	0	0	0	0	0	0	0	0	0	0	0	0	0	0	0	0	0	0	0	0	0	0
S1_64373281	C/T	2	12167650	0.2333	0	0	2	0	0	0	0	2	0	0	0	0	0	0	2	0	0	2	2	0	0	0	2	0	0	0	0	0	0	0	0	0	0	0	0	0	0	0	0	0	0	0	0	0	0
S1_64373470	G/A	2	12167839	0.1333	0	0	2	0	0	0	0	2	0	0	0	0	0	0	2	0	0	0	0	0	0	0	2	0	0	0	0	0	0	0	0	0	0	0	0	0	0	0	0	0	0	0	0	0	0
S1_64437773	T/C	2	12232142	0.1000	0	0	0	0	0	0	0	0	0	0	0	0	0	0	0	0	0	2	2	0	0	0	0	0	0	0	0	0	0	0	0	0	0	0	0	0	0	0	0	0	0	0	0	0	0
S1_64437786	C/T	2	12232155	0.1000	0	0	0	0	0	0	0	0	0	0	0	0	0	0	0	0	0	2	2	0	0	0	0	0	0	0	0	0	0	0	0	0	0	0	0	0	0	0	0	0	0	0	0	0	0
S1_64437907	G/A	2	12232276	0.1278	0	0	2	0	0	0	0	2	0	0	0	0	0	0	2	0	0	0	0	0	0	0	2	0	0	0	0	0	0	0	0	0	0	0	0	0	0	0	0	0	0	0	0	0	0
S1_64437976	G/A	2	12232345	0.1278	0	0	2	0	0	0	0	2	0	0	0	0	0	0	2	0	0	0	0	0	0	0	2	0	0	0	0	0	0	0	0	0	0	0	0	0	0	0	0	0	0	0	0	0	0
S1_64635674	C/T	2	12430043	0.1333	0	0	0	0	2	0	2	0	0	0	0	0	0	2	0	0	0	0	0	0	0	0	0	0	0	0	0	0	0	0	0	0	0	2	0	0	2	0	0	0	2	2	2	0	0
S1_64638499	T/C	2	12432868	0.1333	0	0	0	0	2	0	2	0	0	0	0	0	0	2	0	0	0	0	0	0	0	0	0	0	0	0	0	0	0	0	0	0	0	2	0	0	2	0	0	0	2	2	2	0	0
S1_64638695	G/A	2	12433064	0.1389	0	0	0	0	2	0	2	0	0	0	0	0	0	2	0	0	0	0	0	0	0	0	0	0	0	0	0	0	0	0	0	0	0	2	0	0	2	0	0	0	2	2	2	0	0
S1_64860507	A/G	2	12654876	0.3667	0	0	2	0	2	0	2	2	0	0	0	0	0	2	2	0	0	2	2	0	0	0	2	0	0	0	0	0	0	0	0	0	0	2	0	0	2	0	0	0	2	2	2	0	0
S1_65008256	A/T	2	12802625	0.0944	0	0	0	0	0	0	0	0	0	0	0	0	0	0	0	0	0	2	2	0	0	0	0	0	0	0	0	0	0	0	0	0	0	0	0	0	0	0	0	0	0	0	0	0	0
S1_65095869	G/A	2	12890238	0.1278	0	0	2	0	0	0	0	2	0	0	0	0	0	0	2	0	0	0	0	0	0	0	2	0	0	0	0	0	0	0	0	0	0	0	0	0	0	0	0	0	0	0	0	0	0
S1_65208814	C/G	2	13003183	0.3778	0	0	2	0	2	0	2	2	0	0	0	0	0	2	2	0	0	2	2	0	0	0	2	0	0	0	0	0	0	0	0	0	0	2	0	0	2	0	0	0	2	2	2	0	0
S1_65328717	T/A	2	13123086	0.1500	0	0	2	0	0	0	0	2	0	0	0	0	0	0	2	0	0	2	0	0	0	0	2	0	0	0	0	0	0	0	0	0	0	0	0	0	0	0	0	0	0	0	0	0	0
S1_65328735	G/A	2	13123104	0.0833	0	0	0	0	0	0	0	0	0	0	0	0	0	0	0	0	0	0	2	0	0	0	0	0	0	0	0	0	0	0	0	0	0	0	0	0	0	0	0	0	0	0	0	0	0
S1_65329269	A/G	2	13123638	0.0833	0	0	0	0	0	0	0	0	0	0	0	0	0	0	0	0	0	0	2	0	0	0	0	0	0	0	0	0	0	0	0	0	0	0	0	0	0	0	0	0	0	0	0	0	0
S1_65364086	C/G	2	13158455	0.0833	0	0	0	0	0	0	0	0	0	0	0	0	0	0	0	0	0	0	2	0	0	0	0	0	0	0	0	0	0	0	0	0	0	0	0	0	0	0	0	0	0	0	0	0	0
S1_65421494	A/G	2	13215863	0.2944	0	0	2	0	2	0	2	2	0	0	0	0	0	2	2	0	0	2	0	0	0	0	2	0	0	0	0	0	0	0	0	0	0	2	0	0	2	0	0	0	2	2	2	0	0
S1_65457674	A/G	2	13252043	0.3111	0	0	2	0	0	0	0	2	0	2	0	0	0	0	2	0	0	2	2	0	0	0	2	2	0	0	0	2	0	0	2	0	0	0	2	0	0	0	0	0	0	0	0	0	0
S1_65457759	C/T	2	13252128	0.3056	0	0	2	0	0	0	0	2	0	2	0	0	0	0	2	0	0	2	2	0	0	0	2	2	0	0	0	2	0	0	2	0	0	0	2	0	0	0	0	0	0	0	0	0	0
S1_65494018	C/A	2	13288387	0.0611	0	0	0	0	0	0	0	0	0	0	0	0	0	0	0	0	0	0	0	0	0	0	2	0	0	0	0	0	0	0	0	0	0	0	0	0	0	0	0	0	0	0	0	0	0
S1_65572935	G/A	2	13367304	0.1444	0	0	0	0	2	0	2	0	0	0	0	0	0	2	0	0	0	0	0	0	0	0	0	0	0	0	0	0	0	0	0	0	0	2	0	0	2	0	0	0	2	2	2	0	0
S1_65607118	A/C	2	13401487	0.1500	0	0	0	0	2	0	2	0	0	0	0	0	0	2	0	0	0	0	0	0	0	0	0	0	0	0	0	0	0	0	0	0	0	2	0	0	2	0	0	0	2	2	2	0	0
S1_65855861	T/A	2	13650230	0.1444	0	0	0	0	2	0	2	0	0	0	0	0	0	2	0	0	0	0	0	0	0	0	0	0	0	0	0	0	0	0	0	0	0	2	0	0	2	0	0	0	2	2	2	0	0
S1_65855865	A/G	2	13650234	0.0889	0	0	0	0	2	0	0	0	0	0	0	0	0	2	0	0	0	0	0	0	0	0	0	0	0	0	0	0	0	0	0	0	0	2	0	0	0	0	0	0	2	2	2	0	0
S1_65970100	C/T	2	13764469	0.0889	0	0	2	0	0	0	0	2	0	0	0	0	0	0	0	0	0	0	2	0	0	0	0	0	0	0	0	0	0	0	0	0	0	0	0	0	0	0	0	0	0	0	0	0	0
S1_66074841	T/C	2	13869210	0.0889	0	0	2	0	0	0	0	2	0	0	0	0	0	0	0	0	0	0	2	0	0	0	0	0	0	0	0	0	0	0	0	0	0	0	0	0	0	0	0	0	0	0	0	0	0
S1_66503605	A/C	2	14297974	0.1278	0	0	0	0	2	0	2	0	0	0	0	0	0	0	0	0	0	0	0	0	0	0	0	0	0	0	0	0	0	0	0	0	0	2	0	0	2	0	0	0	2	2	2	0	0
S1_66625002	G/T	2	14419371	0.1333	0	0	0	0	2	0	2	0	0	0	0	0	0	2	0	0	0	0	0	0	0	0	0	0	0	0	0	0	0	0	0	0	0	2	0	0	2	0	0	0	2	2	2	0	0
S1_66682338	C/T	2	14476707	0.1333	0	0	0	0	2	0	2	0	0	0	0	0	0	2	0	0	0	0	0	0	0	0	0	0	0	0	0	0	0	0	0	0	0	2	0	0	2	0	0	0	2	2	2	0	0
S1_66753842	T/G	2	14548211	0.1333	0	0	0	0	2	0	2	0	0	0	0	0	0	2	0	0	0	0	0	0	0	0	0	0	0	0	0	0	0	0	0	0	0	2	0	0	2	0	0	0	2	2	2	0	0
S1_67431644	A/G	2	15226013	0.1333	0	0	0	0	2	0	2	0	0	0	0	0	0	2	0	0	0	0	0	0	0	0	0	0	0	0	0	0	0	0	0	0	0	2	0	0	2	0	0	0	2	2	2	0	0
S1_67581161	A/T	2	15375530	0.1333	0	0	0	0	2	0	2	0	0	0	0	0	0	2	0	0	0	0	0	0	0	0	0	0	0	0	0	0	0	0	0	0	0	2	0	0	2	0	0	0	2	2	2	0	0
S1_67581162	T/C	2	15375531	0.1333	0	0	0	0	2	0	2	0	0	0	0	0	0	2	0	0	0	0	0	0	0	0	0	0	0	0	0	0	0	0	0	0	0	2	0	0	2	0	0	0	2	2	2	0	0
S1_67862683	C/T	2	15657052	0.2556	0	0	2	0	2	0	2	2	0	0	0	0	0	2	2	0	0	0	0	0	0	0	2	0	0	0	0	0	0	0	0	0	0	2	0	0	2	0	0	0	2	2	2	0	0
S1_67865538	G/A	2	15659907	0.1389	0	0	0	0	2	0	2	0	0	0	0	0	0	2	0	0	0	0	0	0	0	0	0	0	0	0	0	0	0	0	0	0	0	2	0	0	2	0	0	0	2	2	2	0	0
S1_67865820	A/G	2	15660189	0.2611	0	0	2	0	2	0	2	2	0	0	0	0	0	2	2	0	0	0	0	0	0	0	2	0	0	0	0	0	0	0	0	0	0	2	0	0	2	0	0	0	2	2	2	0	0
S1_68372567	T/C	2	16166936	0.1889	0	0	2	0	0	0	0	2	0	0	0	0	0	0	2	0	0	0	2	0	0	0	2	0	0	0	0	0	0	0	0	0	0	0	0	0	0	0	0	0	0	0	0	0	0
S1_68372568	A/G	2	16166937	0.1889	0	0	2	0	0	0	0	2	0	0	0	0	0	0	2	0	0	0	2	0	0	0	2	0	0	0	0	0	0	0	0	0	0	0	0	0	0	0	0	0	0	0	0	0	0
S1_68372602	C/T	2	16166971	0.1889	0	0	2	0	0	0	0	2	0	0	0	0	0	0	2	0	0	0	2	0	0	0	2	0	0	0	0	0	0	0	0	0	0	0	0	0	0	0	0	0	0	0	0	0	0
S1_69139689	G/A	2	16934058	0.1389	0	0	0	0	2	0	2	0	0	0	0	0	0	2	0	0	0	0	0	0	0	0	0	0	0	0	0	0	0	0	0	0	0	2	0	0	2	0	0	0	2	2	2	0	0
S1_69577389	T/C	2	17371758	0.2167	0	0	2	0	0	0	0	2	2	0	0	0	0	0	2	0	0	0	2	0	2	0	2	0	0	0	0	0	0	0	0	0	0	0	0	0	0	0	0	0	0	0	0	0	0
S1_69636238	T/A	2	17430607	0.1389	0	0	0	0	2	0	2	0	0	0	0	0	0	2	0	0	0	0	0	0	0	0	0	0	0	0	0	0	0	0	0	0	0	2	0	0	2	0	0	0	2	2	2	0	0
S1_71191159	C/A	2	18985528	0.1389	0	0	0	0	2	0	2	0	0	0	0	0	0	2	0	0	0	0	0	0	0	0	0	0	0	0	0	0	0	0	0	0	0	2	0	0	2	0	0	0	2	2	2	0	0
S1_71872186	T/C	2	19666555	0.1500	0	0	0	0	2	0	2	0	0	0	0	0	0	2	0	0	0	0	0	0	0	0	0	0	0	0	0	0	0	0	0	0	0	2	0	0	2	0	0	0	2	2	2	0	0
S1_71927146	T/A	2	19721515	0.1389	0	0	0	0	2	0	2	0	0	0	0	0	0	2	0	0	0	0	0	0	0	0	0	0	0	0	0	0	0	0	0	0	0	2	0	0	2	0	0	0	2	2	2	0	0
S1_71927160	A/T	2	19721529	0.1389	0	0	0	0	2	0	2	0	0	0	0	0	0	2	0	0	0	0	0	0	0	0	0	0	0	0	0	0	0	0	0	0	0	2	0	0	2	0	0	0	2	2	2	0	0
S1_72032000	T/A	2	19826369	0.1556	0	0	0	0	2	0	2	0	0	0	0	0	0	2	0	0	0	0	0	0	0	0	0	0	0	0	0	0	0	0	0	0	0	2	0	0	2	0	0	0	2	2	2	0	0
S1_72087100	T/G	2	19881469	0.1611	0	0	0	0	2	0	2	0	0	0	0	0	0	2	0	0	0	0	0	0	0	0	0	0	0	0	0	0	0	0	0	0	0	2	0	0	2	0	0	0	2	2	2	0	0
S1_72227518	A/G	2	20021887	0.1444	0	0	0	0	2	0	2	0	0	0	0	0	0	2	0	0	0	0	0	0	0	0	0	0	0	0	0	0	0	0	0	0	0	2	0	0	2	0	0	0	2	2	2	0	0
S1_72227520	C/T	2	20021889	0.1444	0	0	0	0	2	0	2	0	0	0	0	0	0	2	0	0	0	0	0	0	0	0	0	0	0	0	0	0	0	0	0	0	0	2	0	0	2	0	0	0	2	2	2	0	0
S1_72230030	T/A	2	20024399	0.1444	0	0	0	0	2	0	2	0	0	0	0	0	0	2	0	0	0	0	0	0	0	0	0	0	0	0	0	0	0	0	0	0	0	2	0	0	2	0	0	0	2	2	2	0	0
S1_72230033	C/T	2	20024402	0.1444	0	0	0	0	2	0	2	0	0	0	0	0	0	2	0	0	0	0	0	0	0	0	0	0	0	0	0	0	0	0	0	0	0	2	0	0	2	0	0	0	2	2	2	0	0
S1_72239157	A/G	2	20033526	0.1333	0	0	0	0	2	0	2	0	0	0	0	0	0	2	0	0	0	0	0	0	0	0	0	0	0	0	0	0	0	0	0	0	0	2	0	0	2	0	0	0	2	2	2	0	0
S1_72239243	T/C	2	20033612	0.1444	0	0	0	0	2	0	2	0	0	0	0	0	0	2	0	0	0	0	0	0	0	0	0	0	0	0	0	0	0	0	0	0	0	2	0	0	2	0	0	0	2	2	2	0	0
S1_72306365	A/G	2	20100734	0.1444	0	0	0	0	2	0	2	0	0	0	0	0	0	2	0	0	0	0	0	0	0	0	0	0	0	0	0	0	0	0	0	0	0	2	0	0	2	0	0	0	2	2	2	0	0
S1_72306406	G/A	2	20100775	0.1444	0	0	0	0	2	0	2	0	0	0	0	0	0	2	0	0	0	0	0	0	0	0	0	0	0	0	0	0	0	0	0	0	0	2	0	0	2	0	0	0	2	2	2	0	0
S1_72534587	G/A	2	20328956	0.0556	0	0	0	0	0	0	0	0	0	0	0	0	0	2	0	0	0	0	0	0	0	0	0	0	0	0	0	0	0	0	0	0	0	0	0	0	2	0	0	0	0	0	0	0	0
S1_72992978	T/C	2	20787347	0.1389	0	0	0	0	2	0	2	0	0	0	0	0	0	2	0	0	0	0	0	0	0	0	0	0	0	0	0	0	0	0	0	0	0	2	0	0	2	0	0	0	2	2	2	0	0
S1_72993002	C/T	2	20787371	0.0833	0	0	0	0	2	0	2	0	0	0	0	0	0	0	0	0	0	0	0	0	0	0	0	0	0	0	0	0	0	0	0	0	0	2	0	0	0	0	0	0	2	2	2	0	0
S1_73058339	A/G	2	20852708	0.1333	0	0	0	0	2	0	2	0	0	0	0	0	0	2	0	0	0	0	0	0	0	0	0	0	0	0	0	0	0	0	0	0	0	2	0	0	2	0	0	0	2	2	2	0	0
S1_73269906	A/T	2	21064275	0.1389	0	0	0	0	2	0	2	0	0	0	0	0	0	2	0	0	0	0	0	0	0	0	0	0	0	0	0	0	0	0	0	0	0	2	0	0	2	0	0	0	2	2	2	0	0
S1_73329547	C/A	2	21123916	0.1444	0	0	0	0	2	0	2	0	0	0	0	0	0	2	0	0	0	0	0	0	0	0	0	0	0	0	0	0	0	0	0	0	0	2	0	0	2	0	0	0	2	2	2	0	0
S1_73413454	C/T	2	21207823	0.1389	0	0	0	0	2	0	2	0	0	0	0	0	0	2	0	0	0	0	0	0	0	0	0	0	0	0	0	0	0	0	0	0	0	2	0	0	2	0	0	0	2	2	2	0	0
S1_73454058	T/C	2	21248427	0.0556	0	0	0	0	0	0	0	0	0	0	0	0	0	2	0	0	0	0	0	0	0	0	0	0	0	0	0	0	0	0	0	0	0	0	0	0	2	0	0	0	0	0	0	0	0
S1_73707293	A/T	2	21501662	0.1389	0	0	0	0	2	0	2	0	0	0	0	0	0	2	0	0	0	0	0	0	0	0	0	0	0	0	0	0	0	0	0	0	0	2	0	0	2	0	0	0	2	2	2	0	0
S1_73707331	C/T	2	21501700	0.1389	0	0	0	0	2	0	2	0	0	0	0	0	0	2	0	0	0	0	0	0	0	0	0	0	0	0	0	0	0	0	0	0	0	2	0	0	2	0	0	0	2	2	2	0	0
S1_73707457	C/T	2	21501826	0.1389	0	0	0	0	2	0	2	0	0	0	0	0	0	2	0	0	0	0	0	0	0	0	0	0	0	0	0	0	0	0	0	0	0	2	0	0	2	0	0	0	2	2	2	0	0
S1_73707499	C/T	2	21501868	0.1444	0	0	0	0	2	0	2	0	0	0	0	0	0	2	0	0	0	0	0	0	0	0	0	0	0	0	0	0	0	0	0	0	0	2	0	0	2	0	0	0	2	2	2	0	0
S1_73707563	T/C	2	21501932	0.2167	0	0	2	0	2	0	2	2	2	0	0	0	0	2	2	0	0	0	0	0	2	0	0	0	0	0	0	0	0	0	0	2	0	2	0	2	2	0	0	0	2	2	2	0	0
S1_73707572	T/A	2	21501941	0.2222	0	0	2	0	2	0	2	2	2	0	0	0	0	2	2	0	0	0	0	0	2	0	0	0	0	0	0	0	0	0	0	2	0	2	0	2	2	0	0	0	2	2	2	0	0
S1_73707622	G/C	2	21501991	0.0722	0	0	0	0	0	0	0	0	0	2	0	0	0	0	0	0	0	2	0	0	0	0	0	2	0	0	2	2	0	0	2	0	0	0	2	0	0	0	0	0	0	0	0	0	0
S1_73713078	T/C	2	21507447	0.1389	0	0	0	0	2	0	2	0	0	0	0	0	0	2	0	0	0	0	0	0	0	0	0	0	0	0	0	0	0	0	0	0	0	2	0	0	2	0	0	0	2	2	2	0	0
S1_73714130	T/C	2	21508499	0.2278	0	0	2	0	2	0	2	2	2	0	0	0	0	2	2	0	0	0	0	0	2	0	0	0	0	0	0	0	0	0	0	2	0	2	0	2	2	0	0	0	2	2	2	0	0
S1_73714152	G/C	2	21508521	0.1444	0	0	0	0	2	0	2	0	0	0	0	0	0	2	0	0	0	0	0	0	0	0	0	0	0	0	0	0	0	0	0	0	0	2	0	0	2	0	0	0	2	2	2	0	0
S1_73714554	T/A	2	21508923	0.1444	0	0	0	0	2	0	2	0	0	0	0	0	0	2	0	0	0	0	0	0	0	0	0	0	0	0	0	0	0	0	0	0	0	2	0	0	2	0	0	0	2	2	2	0	0
S1_73714557	T/A	2	21508926	0.0778	0	0	2	0	0	0	0	2	2	0	0	0	0	0	2	0	0	0	0	0	2	0	0	0	0	0	0	0	0	0	0	2	0	0	0	2	0	0	0	0	0	0	0	0	0
S1_73714657	A/G	2	21509026	0.2333	0	0	2	0	2	0	2	2	2	0	0	0	0	2	2	0	0	0	0	0	2	0	0	0	0	0	0	0	0	0	0	2	0	2	0	2	2	0	0	0	2	2	2	0	0
S1_73714665	T/A	2	21509034	0.1444	0	0	0	0	2	0	2	0	0	0	0	0	0	2	0	0	0	0	0	0	0	0	0	0	0	0	0	0	0	0	0	0	0	2	0	0	2	0	0	0	2	2	2	0	0
S1_73724734	G/T	2	21519103	0.1444	0	0	0	0	2	0	2	0	0	0	0	0	0	2	0	0	0	0	0	0	0	0	0	0	0	0	0	0	0	0	0	0	0	2	0	0	2	0	0	0	2	2	2	0	0
S1_73725731	C/T	2	21520100	0.1444	0	0	0	0	2	0	2	0	0	0	0	0	0	2	0	0	0	0	0	0	0	0	0	0	0	0	0	0	0	0	0	0	0	2	0	0	2	0	0	0	2	2	2	0	0
S1_73952069	G/A	2	21746438	0.1444	0	0	0	0	2	0	2	0	0	0	0	0	0	2	0	0	0	0	0	0	0	0	0	0	0	0	0	0	0	0	0	0	0	2	0	0	2	0	0	0	2	2	2	0	0
S1_73952096	C/A	2	21746465	0.2500	0	0	2	0	0	0	0	2	2	2	0	0	0	0	2	0	0	2	2	0	2	0	0	2	0	0	2	2	0	0	2	2	0	0	2	2	0	0	0	0	0	0	0	0	0
S1_74045018	C/T	2	21839387	0.4333	0	0	2	0	2	2	2	2	2	2	0	0	2	2	2	0	0	2	2	0	2	0	0	2	0	0	2	2	0	0	2	2	0	2	2	2	2	0	0	0	2	2	2	0	0
S1_74119288	G/C	2	21913657	0.1444	0	0	0	0	2	0	2	0	0	0	0	0	0	2	0	0	0	0	0	0	0	0	0	0	0	0	0	0	0	0	0	0	0	2	0	0	2	0	0	0	2	2	2	0	0
S1_74202967	A/T	2	21997336	0.1444	0	0	0	0	2	0	2	0	0	0	0	0	0	2	0	0	0	0	0	0	0	0	0	0	0	0	0	0	0	0	0	0	0	2	0	0	2	0	0	0	2	2	2	0	0
S1_74279423	C/G	2	22073792	0.2944	0	0	2	0	0	2	0	2	2	2	0	0	2	0	2	0	0	2	2	0	2	0	0	2	0	0	2	2	0	0	2	2	0	0	2	2	0	0	0	0	0	0	0	0	0
S1_74284416	T/A	2	22078785	0.4389	0	0	2	0	2	2	2	2	2	2	0	0	2	2	2	0	0	2	2	0	2	0	0	2	0	0	2	2	0	0	2	2	0	2	2	2	2	0	0	0	2	2	2	0	0
S1_74284431	T/C	2	22078800	0.4333	0	0	2	0	2	2	2	2	2	2	0	0	2	2	2	0	0	2	2	0	2	0	0	2	0	0	2	2	0	0	2	2	0	2	2	2	2	0	0	0	2	2	2	0	0
S1_74285909	C/T	2	22080278	0.1444	0	0	0	0	2	0	2	0	0	0	0	0	0	2	0	0	0	0	0	0	0	0	0	0	0	0	0	0	0	0	0	0	0	2	0	0	2	0	0	0	2	2	2	0	0
S1_74286105	G/A	2	22080474	0.4333	0	0	2	0	2	2	2	2	2	2	0	0	2	2	2	0	0	2	2	0	2	0	0	2	0	0	2	2	0	0	2	2	0	2	2	2	2	0	0	0	2	2	2	0	0
S1_74319485	A/G	2	22113854	0.4389	0	0	2	0	2	2	2	2	2	2	0	0	2	2	2	0	0	2	2	0	2	0	0	2	0	0	2	2	0	0	2	2	0	2	2	2	2	0	0	0	2	2	2	0	0
S1_74653233	G/A	2	22447602	0.1500	0	0	0	0	2	0	2	0	0	0	0	0	0	2	0	0	0	0	0	0	0	0	0	0	0	0	0	0	0	0	0	0	0	2	0	0	2	0	0	0	2	2	2	0	0
S1_74673491	T/C	2	22467860	0.1444	0	0	0	0	2	0	2	0	0	0	0	0	0	2	0	0	0	0	0	0	0	0	0	0	0	0	0	0	0	0	0	0	0	2	0	0	2	0	0	0	2	2	2	0	0
S1_74917112	A/G	2	22711481	0.1333	0	0	0	0	2	0	2	0	0	0	0	0	0	2	0	0	0	0	0	0	0	0	0	0	0	0	0	0	0	0	0	0	0	2	0	0	2	0	0	0	2	2	2	0	0
S1_74955532	T/C	2	22749901	0.1333	0	0	0	0	2	0	2	0	0	0	0	0	0	2	0	0	0	0	0	0	0	0	0	0	0	0	0	0	0	0	0	0	0	2	0	0	2	0	0	0	2	2	2	0	0
S1_74955558	T/G	2	22749927	0.1333	0	0	0	0	2	0	2	0	0	0	0	0	0	2	0	0	0	0	0	0	0	0	0	0	0	0	0	0	0	0	0	0	0	2	0	0	2	0	0	0	2	2	2	0	0
S1_74973160	A/G	2	22767529	0.1556	0	0	0	0	2	0	2	0	0	0	0	0	0	2	0	0	0	0	0	0	0	0	0	0	0	0	0	0	0	0	0	0	0	2	0	0	2	0	0	0	2	2	2	0	0
S1_74995255	A/G	2	22789624	0.1389	0	0	0	0	2	0	2	0	0	0	0	0	0	2	0	0	0	0	0	0	0	0	0	0	0	0	0	0	0	0	0	0	0	2	0	0	2	0	0	0	2	2	2	0	0
S1_74995272	T/G	2	22789641	0.1389	0	0	0	0	2	0	2	0	0	0	0	0	0	2	0	0	0	0	0	0	0	0	0	0	0	0	0	0	0	0	0	0	0	2	0	0	2	0	0	0	2	2	2	0	0
S1_74995364	A/C	2	22789733	0.1389	0	0	0	0	2	0	2	0	0	0	0	0	0	2	0	0	0	0	0	0	0	0	0	0	0	0	0	0	0	0	0	0	0	2	0	0	2	0	0	0	2	2	2	0	0
S1_75242098	A/G	2	23036467	0.4111	2	2	0	0	2	0	2	0	0	0	0	0	0	2	0	0	0	0	0	2	0	2	0	0	0	2	0	0	2	2	0	0	2	2	0	0	2	0	0	0	2	0	2	2	2
S1_75259583	T/A	2	23053952	0.4056	2	2	0	0	2	0	2	0	0	0	0	0	0	2	0	0	0	0	0	2	0	2	0	0	0	2	0	0	2	2	0	0	2	2	0	0	2	0	0	0	2	0	2	2	2
S1_75264320	C/T	2	23058689	0.4333	2	2	0	0	2	0	2	0	0	0	2	0	0	2	0	0	0	0	0	2	0	2	0	0	0	2	0	0	2	2	0	0	2	2	0	0	2	0	0	0	2	0	2	2	2
S1_75264324	G/A	2	23058693	0.4333	2	2	0	0	2	0	2	0	0	0	2	0	0	2	0	0	0	0	0	2	0	2	0	0	0	2	0	0	2	2	0	0	2	2	0	0	2	0	0	0	2	0	2	2	2
S1_75340135	C/T	2	23134504	0.1333	0	0	0	0	2	0	2	0	0	0	0	0	0	2	0	0	0	0	0	0	0	0	0	0	0	0	0	0	0	0	0	0	0	2	0	0	2	0	0	0	2	0	2	0	0
S1_75340249	T/C	2	23134618	0.1333	0	0	0	0	2	0	2	0	0	0	0	0	0	2	0	0	0	0	0	0	0	0	0	0	0	0	0	0	0	0	0	0	0	2	0	0	2	0	0	0	2	0	2	0	0
S1_75340264	C/T	2	23134633	0.2778	2	2	0	0	0	0	0	0	0	0	0	0	0	0	0	0	0	0	0	2	0	2	0	0	0	2	0	0	2	2	0	0	2	0	0	0	0	0	0	0	0	0	0	2	2
S1_75366095	G/C	2	23160464	0.4111	2	2	0	0	2	0	2	0	0	0	0	0	0	2	0	0	0	0	0	2	0	2	0	0	0	2	0	0	2	2	0	0	2	2	0	0	2	0	0	0	2	0	2	2	2
S1_75366133	G/A	2	23160502	0.2778	2	2	0	0	0	0	0	0	0	0	0	0	0	0	0	0	0	0	0	2	0	2	0	0	0	2	0	0	2	2	0	0	2	0	0	0	0	0	0	0	0	0	0	2	2
S1_75538067	A/G	2	23332436	0.1333	0	0	0	0	2	0	2	0	0	0	0	0	0	2	0	0	0	0	0	0	0	0	0	0	0	0	0	0	0	0	0	0	0	2	0	0	2	0	0	0	2	0	2	0	0
S1_75538087	G/A	2	23332456	0.1333	0	0	0	0	2	0	2	0	0	0	0	0	0	2	0	0	0	0	0	0	0	0	0	0	0	0	0	0	0	0	0	0	0	2	0	0	2	0	0	0	2	0	2	0	0
S1_75541084	G/C	2	23335453	0.1333	0	0	0	0	2	0	2	0	0	0	0	0	0	2	0	0	0	0	0	0	0	0	0	0	0	0	0	0	0	0	0	0	0	2	0	0	2	0	0	0	2	0	2	0	0
S1_75656171	G/C	2	23450540	0.1000	0	0	0	0	0	0	0	0	0	2	0	0	0	0	0	0	0	2	0	0	0	0	0	2	0	0	2	2	0	0	2	0	0	0	2	0	0	0	0	0	0	0	0	0	0
S1_75656182	A/G	2	23450551	0.1000	0	0	0	0	0	0	0	0	0	2	0	0	0	0	0	0	0	2	0	0	0	0	0	2	0	0	2	2	0	0	2	0	0	0	2	0	0	0	0	0	0	0	0	0	0
S1_75656197	A/G	2	23450566	0.1389	0	0	0	0	2	0	2	0	0	0	0	0	0	2	0	0	0	0	0	0	0	0	0	0	0	0	0	0	0	0	0	0	0	2	0	0	2	0	0	0	2	0	2	0	0
S1_75700887	C/A	2	23495256	0.1500	0	0	0	0	2	0	0	0	0	2	0	0	0	2	0	0	0	0	0	0	0	0	0	2	0	0	0	0	0	0	0	0	0	2	2	0	2	0	0	0	2	0	2	0	0
S1_75700896	A/T	2	23495265	0.1500	0	0	0	0	2	0	0	0	0	2	0	0	0	2	0	0	0	0	0	0	0	0	0	2	0	0	0	0	0	0	0	0	0	2	2	0	2	0	0	0	2	0	2	0	0
S1_75709859	T/G	2	23504228	0.2333	0	0	0	0	2	0	0	0	0	2	0	0	0	2	0	0	0	2	0	0	0	0	0	2	0	0	2	2	0	0	2	0	0	2	2	0	2	0	0	0	2	0	2	0	0
S1_75747701	A/G	2	23542070	0.1278	0	0	0	0	2	0	0	0	0	0	0	0	0	2	0	0	0	0	0	0	0	0	0	0	0	0	0	0	0	0	0	0	0	2	0	0	2	0	0	0	2	0	2	0	0
S1_75756982	G/A	2	23551351	0.1222	0	0	0	0	2	0	0	0	0	0	0	0	0	2	0	0	0	0	0	0	0	0	0	0	0	0	0	0	0	0	0	0	0	2	0	0	2	0	0	0	2	0	2	0	0
S1_75822708	C/G	2	23617077	0.1222	0	0	0	0	2	0	0	0	0	0	0	0	0	2	0	0	0	0	0	0	0	0	0	0	0	0	0	0	0	0	0	0	0	2	0	0	2	0	0	0	2	0	2	0	0
S1_75822724	C/T	2	23617093	0.1222	0	0	0	0	2	0	0	0	0	0	0	0	0	2	0	0	0	0	0	0	0	0	0	0	0	0	0	0	0	0	0	0	0	2	0	0	2	0	0	0	2	0	2	0	0
S1_75822750	G/T	2	23617119	0.1222	0	0	0	0	2	0	0	0	0	0	0	0	0	2	0	0	0	0	0	0	0	0	0	0	0	0	0	0	0	0	0	0	0	2	0	0	2	0	0	0	2	0	2	0	0
S1_75897512	A/G	2	23691881	0.1222	0	0	0	0	2	0	0	0	0	0	0	0	0	2	0	0	0	0	0	0	0	0	0	0	0	0	0	0	0	0	0	0	0	2	0	0	2	0	0	0	2	0	2	0	0
S1_76001574	T/C	2	23795943	0.1278	0	0	0	0	2	0	0	0	0	0	0	0	0	2	0	0	0	0	0	0	0	0	0	0	0	0	0	0	0	0	0	0	0	2	0	0	2	0	0	0	2	0	2	0	0
S1_76001941	C/T	2	23796310	0.1278	0	0	0	0	2	0	0	0	0	0	0	0	0	2	0	0	0	0	0	0	0	0	0	0	0	0	0	0	0	0	0	0	0	2	0	0	2	0	0	0	2	0	2	0	0
S1_76016883	C/A	2	23811252	0.1222	0	0	0	0	2	0	0	0	0	0	0	0	0	2	0	0	0	0	0	0	0	0	0	0	0	0	0	0	0	0	0	0	0	2	0	0	2	0	0	0	2	0	2	0	0
S1_76109598	C/T	2	23903967	0.2611	0	0	0	0	0	0	0	0	0	2	0	0	2	0	0	0	0	0	2	0	0	0	0	2	0	0	2	2	0	0	2	0	0	0	2	0	2	0	0	0	0	0	0	0	0
S1_76109754	C/A	2	23904123	0.1889	0	0	0	0	0	0	0	0	0	2	0	0	0	0	0	0	0	2	2	0	0	0	0	2	0	0	2	2	0	0	2	0	0	0	2	0	0	0	0	0	0	0	0	0	0
S1_76109836	G/A	2	23904205	0.1889	0	0	0	0	0	0	0	0	0	2	0	0	0	0	0	0	0	2	2	0	0	0	0	2	0	0	2	2	0	0	2	0	0	0	2	0	0	0	0	0	0	0	0	0	0
S1_76110033	G/A	2	23904402	0.1000	0	0	0	0	2	0	0	0	0	0	0	0	0	2	0	0	0	0	0	0	0	0	0	0	0	0	0	0	0	0	0	0	0	2	0	0	0	0	0	0	2	0	2	0	0
S1_76132955	C/T	2	23927324	0.2056	0	0	0	0	0	0	0	0	0	2	0	0	0	0	0	0	0	2	2	0	0	0	0	2	0	0	2	2	0	0	2	0	0	0	2	0	0	0	0	0	0	0	0	0	0
S1_76132967	T/G	2	23927336	0.3389	0	0	0	0	2	0	0	0	0	2	0	2	0	2	0	0	0	2	2	0	0	0	0	2	0	0	2	2	0	0	2	0	0	2	2	0	2	0	0	0	2	0	2	0	0
S1_76133004	T/A	2	23927373	0.3389	0	0	0	0	2	0	0	0	0	2	0	2	0	2	0	0	0	2	2	0	0	0	0	2	0	0	2	2	0	0	2	0	0	2	2	0	2	0	0	0	2	0	2	0	0
S1_76133163	C/T	2	23927532	0.3389	0	0	0	0	2	0	0	0	0	2	0	2	0	2	0	0	0	2	2	0	0	0	0	2	0	0	2	2	0	0	2	0	0	2	2	0	2	0	0	0	2	0	2	0	0
S1_76135370	C/T	2	23929739	0.3389	0	0	0	0	2	0	0	0	0	2	0	2	0	2	0	0	0	2	2	0	0	0	0	2	0	0	2	2	0	0	2	0	0	2	2	0	2	0	0	0	2	0	2	0	0
S1_76141981	G/A	2	23936350	0.4000	0	0	2	2	0	2	2	2	2	0	2	0	2	0	2	2	2	0	0	0	2	0	2	0	2	0	0	0	2	0	0	2	0	0	0	2	0	2	2	2	0	2	0	0	0
S1_76143061	G/A	2	23937430	0.1333	0	0	0	0	2	0	0	0	0	0	0	0	0	2	0	0	0	0	0	0	0	0	0	0	0	0	0	0	0	0	0	0	0	2	0	0	2	0	0	0	2	0	2	0	0
S1_76475341	A/C	2	24269710	0.5000	2	2	0	0	2	0	2	0	0	0	0	2	0	2	0	0	0	0	2	2	0	2	0	0	0	2	0	0	0	2	0	0	2	2	0	0	2	0	0	0	2	0	2	2	2
S1_76476406	T/C	2	24270775	0.3167	0	0	2	2	0	0	0	2	2	0	2	0	0	0	2	2	2	0	0	0	2	0	2	0	2	0	0	0	2	0	0	0	0	0	0	2	0	2	2	2	0	2	0	0	0
S1_76492280	A/C	2	24286649	0.3778	2	2	0	0	0	0	0	0	0	0	0	2	0	0	0	0	0	0	2	2	0	2	0	0	0	2	0	0	0	2	0	0	2	0	0	0	0	0	0	0	0	0	0	2	2
S1_76492362	C/A	2	24286731	0.3778	0	0	2	2	0	0	0	2	2	0	2	0	0	0	2	2	2	2	0	0	2	0	2	0	2	0	0	0	2	0	0	0	0	0	0	2	0	2	2	2	0	2	0	0	0
S1_76576662	T/C	2	24371031	0.1278	0	0	0	0	2	0	2	0	0	0	0	0	0	2	0	0	0	0	0	0	0	0	0	0	0	0	0	0	0	0	0	0	0	2	0	0	2	0	0	0	2	0	2	0	0
S1_76576678	A/G	2	24371047	0.3167	0	0	2	2	0	0	0	0	2	0	2	0	0	0	2	2	2	0	0	0	2	2	2	0	2	0	0	0	2	0	0	0	0	0	0	2	0	2	2	2	0	2	0	0	0
S1_76582127	G/A	2	24376496	0.1333	0	0	0	0	2	0	2	0	0	0	0	0	0	2	0	0	0	0	0	0	0	0	0	0	0	0	0	0	0	0	0	0	0	2	0	0	2	0	0	0	2	0	2	0	0
S1_76782709	T/C	2	24577078	0.2389	0	0	0	2	0	0	0	0	2	0	0	0	0	0	0	2	2	0	0	0	2	2	0	0	2	0	0	0	0	0	0	0	0	0	0	2	0	2	2	2	0	2	0	0	0
S1_77065566	T/C	2	24859935	0.1556	0	0	0	0	0	0	0	0	0	0	0	0	0	0	0	0	0	2	0	0	0	0	2	0	0	0	0	0	0	0	0	0	0	0	0	0	0	0	0	0	0	0	0	0	0
S1_77065599	A/G	2	24859968	0.1556	0	0	0	0	0	0	0	0	0	0	0	0	0	0	0	0	0	2	0	0	0	0	2	0	0	0	0	0	0	0	0	0	0	0	0	0	0	0	0	0	0	0	0	0	0
S1_77065602	C/T	2	24859971	0.1500	0	0	0	0	0	0	0	0	0	0	0	0	0	0	0	0	0	2	0	0	0	0	2	0	0	0	0	0	0	0	0	0	0	0	0	0	0	0	0	0	0	0	0	0	0
S1_77227684	G/A	2	25022053	0.1333	0	0	0	0	2	0	2	0	0	0	0	0	0	2	0	0	0	0	0	0	0	0	0	0	0	0	0	0	0	0	0	0	0	2	0	0	2	0	0	0	2	0	2	0	0
S1_77227761	G/T	2	25022130	0.1333	0	0	0	0	2	0	2	0	0	0	0	0	0	2	0	0	0	0	0	0	0	0	0	0	0	0	0	0	0	0	0	0	0	2	0	0	2	0	0	0	2	0	2	0	0
S1_77707247	A/G	2	25501616	0.3889	0	2	2	0	2	0	2	2	0	0	0	0	0	2	2	0	0	2	0	0	0	0	2	0	0	0	0	0	0	0	0	0	0	2	0	0	2	0	0	0	2	0	2	0	0
S1_77707382	G/A	2	25501751	0.1444	0	0	0	0	2	0	2	0	0	0	0	0	0	2	0	0	0	0	0	0	0	0	0	0	0	0	0	0	0	0	0	0	0	2	0	0	2	0	0	0	2	0	2	0	0
S1_77789845	C/T	2	25584214	0.3389	0	2	2	0	2	0	2	0	0	0	0	0	0	2	2	0	0	2	0	0	0	0	2	0	0	0	0	0	0	0	0	0	0	2	0	0	2	0	0	0	2	0	2	0	0
S1_77789870	T/C	2	25584239	0.3389	0	2	2	0	2	0	2	0	0	0	0	0	0	2	2	0	0	2	0	0	0	0	2	0	0	0	0	0	0	0	0	0	0	2	0	0	2	0	0	0	2	0	2	0	0
S1_77822816	A/G	2	25617185	0.1889	0	2	2	0	0	0	0	0	0	0	0	0	0	0	2	0	0	2	0	0	0	0	2	0	0	0	0	0	0	0	0	0	0	0	0	0	0	0	0	0	0	0	0	0	0
S1_77827434	T/C	2	25621803	0.1889	0	2	2	0	0	0	0	0	0	0	0	0	0	0	2	0	0	2	0	0	0	0	2	0	0	0	0	0	0	0	0	0	0	0	0	0	0	0	0	0	0	0	0	0	0
S1_77827435	T/G	2	25621804	0.1889	0	2	2	0	0	0	0	0	0	0	0	0	0	0	2	0	0	2	0	0	0	0	2	0	0	0	0	0	0	0	0	0	0	0	0	0	0	0	0	0	0	0	0	0	0
S1_77859848	A/G	2	25654217	0.3889	0	2	2	0	2	0	2	2	0	0	0	0	0	2	2	0	0	2	0	0	0	0	2	0	0	0	0	0	0	0	0	0	0	2	0	0	2	0	0	0	2	0	2	0	0
S1_77859949	T/G	2	25654318	0.3944	0	2	2	0	2	0	2	2	0	0	0	0	0	2	2	0	0	2	0	0	0	0	2	0	0	0	0	0	0	0	0	0	0	2	0	2	2	0	0	0	2	0	2	0	0
S1_77869564	G/A	2	25663933	0.2056	0	2	2	0	0	0	0	0	0	0	0	0	0	0	2	0	0	2	0	0	0	0	2	0	0	0	0	0	0	0	0	0	0	0	0	2	0	0	0	0	0	0	0	0	0
S1_77869591	A/G	2	25663960	0.4167	0	2	2	0	2	0	2	2	0	0	0	0	0	2	2	0	0	2	0	0	0	0	2	0	0	0	0	0	0	0	0	0	0	2	0	2	2	0	0	0	2	0	2	0	0
S1_77869619	G/A	2	25663988	0.1444	0	0	0	0	2	0	2	0	0	0	0	0	0	2	0	0	0	0	0	0	0	0	0	0	0	0	0	0	0	0	0	0	0	2	0	0	2	0	0	0	2	0	2	0	0
S1_77972903	G/A	2	25767272	0.0611	0	0	0	0	0	0	0	2	0	0	0	0	0	0	0	0	0	0	0	0	0	0	0	0	0	0	0	0	0	0	0	0	0	0	0	0	0	0	0	0	0	0	0	0	0
S1_77983756	G/A	2	25778125	0.1889	0	0	0	0	2	0	2	2	0	0	0	0	0	2	0	0	0	0	0	0	0	0	0	0	0	0	0	0	0	0	0	0	0	2	0	0	2	0	0	0	2	0	2	0	0
S1_77986681	T/A	2	25781050	0.1944	0	2	2	0	0	0	0	0	0	0	0	0	0	0	2	0	0	2	0	0	0	0	2	0	0	0	0	0	0	0	0	0	0	0	0	2	0	0	0	0	0	0	0	0	0
S1_77988025	A/T	2	25782394	0.1944	0	2	2	0	0	0	0	0	0	0	0	0	0	0	2	0	0	2	0	0	0	0	2	0	0	0	0	0	0	0	0	0	0	0	0	2	0	0	0	0	0	0	0	0	0
S1_78040673	G/T	2	25835042	0.2000	0	2	2	0	0	0	0	0	0	0	0	0	0	0	2	0	0	2	0	0	0	0	2	0	0	0	0	0	0	0	0	0	0	0	0	2	0	0	0	0	0	0	0	0	0
S1_78442161	G/A	2	26236530	0.4500	0	2	2	0	2	0	2	2	0	0	0	2	0	2	2	0	0	2	0	0	0	0	2	0	0	0	0	0	0	0	0	0	0	2	0	2	2	0	0	0	2	0	2	0	0
S1_78447147	C/T	2	26241516	0.1167	0	2	2	0	0	0	0	0	0	0	0	0	0	0	2	0	0	0	0	0	0	0	2	0	0	0	0	0	0	0	0	0	0	0	0	2	0	0	0	0	0	0	0	0	0
S1_78499753	T/C	2	26294122	0.1222	0	2	2	0	0	0	0	0	0	0	0	0	0	0	2	0	0	0	0	0	0	0	2	0	0	0	0	0	0	0	0	0	0	0	0	2	0	0	0	0	0	0	0	0	0
S1_78499756	G/C	2	26294125	0.1222	0	2	2	0	0	0	0	0	0	0	0	0	0	0	2	0	0	0	0	0	0	0	2	0	0	0	0	0	0	0	0	0	0	0	0	2	0	0	0	0	0	0	0	0	0
S1_78499763	G/T	2	26294132	0.1222	0	2	2	0	0	0	0	0	0	0	0	0	0	0	2	0	0	0	0	0	0	0	2	0	0	0	0	0	0	0	0	0	0	0	0	2	0	0	0	0	0	0	0	0	0
S1_78499777	C/T	2	26294146	0.1222	0	2	2	0	0	0	0	0	0	0	0	0	0	0	2	0	0	0	0	0	0	0	2	0	0	0	0	0	0	0	0	0	0	0	0	2	0	0	0	0	0	0	0	0	0
S1_78500557	A/T	2	26294926	0.1222	0	2	2	0	0	0	0	0	0	0	0	0	0	0	2	0	0	0	0	0	0	0	2	0	0	0	0	0	0	0	0	0	0	0	0	2	0	0	0	0	0	0	0	0	0
S1_78540020	G/C	2	26334389	0.1222	0	2	2	0	0	0	0	0	0	0	0	0	0	0	2	0	0	0	0	0	0	0	2	0	0	0	0	0	0	0	0	0	0	0	0	2	0	0	0	0	0	0	0	0	0
S1_78579623	T/G	2	26373992	0.0722	0	0	0	0	0	0	0	0	0	0	0	0	0	0	0	0	0	2	0	0	0	0	0	0	0	0	0	0	0	0	0	0	0	0	0	0	0	0	0	0	0	0	0	0	0
S1_78589996	G/T	2	26384365	0.1222	0	2	2	0	0	0	0	0	0	0	0	0	0	0	2	0	0	0	0	0	0	0	2	0	0	0	0	0	0	0	0	0	0	0	0	2	0	0	0	0	0	0	0	0	0
S1_78604302	A/T	2	26398671	0.3389	0	2	2	0	2	0	2	2	0	0	0	0	0	2	2	0	0	2	0	0	0	0	2	0	0	0	0	0	0	0	0	0	0	2	0	2	2	0	0	0	2	0	2	0	0
S1_78606987	C/T	2	26401356	0.1222	0	2	2	0	0	0	0	0	0	0	0	0	0	0	2	0	0	0	0	0	0	0	2	0	0	0	0	0	0	0	0	0	0	0	0	2	0	0	0	0	0	0	0	0	0
S1_78631996	C/T	2	26426365	0.1333	0	0	0	0	2	0	2	0	0	0	0	0	0	2	0	0	0	0	0	0	0	0	0	0	0	0	0	0	0	0	0	0	0	2	0	0	2	0	0	0	2	0	2	0	0
S1_78632029	T/C	2	26426398	0.2611	0	2	2	0	2	0	2	0	0	0	0	0	0	2	2	0	0	0	0	0	0	0	2	0	0	0	0	0	2	0	0	0	0	2	0	2	2	0	0	0	2	0	2	0	0
S1_78632310	G/A	2	26426679	0.1222	0	2	2	0	0	0	0	0	0	0	0	0	0	0	2	0	0	0	0	0	0	0	2	0	0	0	0	0	0	0	0	0	0	0	0	2	0	0	0	0	0	0	0	0	0
S1_78644032	T/A	2	26438401	0.0556	0	0	0	0	0	0	0	0	0	0	0	0	0	2	0	0	0	0	0	0	0	0	0	0	0	0	0	0	0	0	0	0	0	0	0	0	2	0	0	0	0	0	0	0	0
S1_78645334	C/T	2	26439703	0.1333	0	2	2	0	0	0	0	0	0	0	0	0	0	0	2	0	0	0	0	0	0	0	2	0	0	0	0	0	0	0	0	0	0	0	0	2	0	0	0	0	0	0	0	0	0
S1_78683745	C/G	2	26478114	0.1333	0	0	0	0	2	0	2	0	0	0	0	0	0	2	0	0	0	0	0	0	0	0	0	0	0	0	0	0	0	0	0	0	0	2	0	0	2	0	0	0	2	0	2	0	0
S1_78711340	T/C	2	26505709	0.1278	0	2	2	0	0	0	0	0	0	0	0	0	0	0	2	0	0	0	0	0	0	0	2	0	0	0	0	0	0	0	0	0	0	0	0	2	0	0	0	0	0	0	0	0	0
S1_78875314	T/G	2	26669683	0.1444	0	0	0	0	2	0	2	0	0	0	0	0	0	2	0	0	0	2	0	0	0	0	0	0	0	0	0	0	0	0	0	0	0	2	0	0	2	0	2	0	2	0	0	0	0
S1_78875334	G/C	2	26669703	0.1444	0	0	0	0	2	0	2	0	0	0	0	0	0	2	0	0	0	2	0	0	0	0	0	0	0	0	0	0	0	0	0	0	0	2	0	0	2	0	2	0	2	0	0	0	0
S1_78875359	A/G	2	26669728	0.1444	0	0	0	0	2	0	2	0	0	0	0	0	0	2	0	0	0	2	0	0	0	0	0	0	0	0	0	0	0	0	0	0	0	2	0	0	2	0	2	0	2	0	0	0	0
S1_78879728	C/A	2	26674097	0.1278	0	0	0	0	2	0	2	0	0	0	0	0	0	2	0	0	0	0	0	0	0	0	0	0	0	0	0	0	0	0	0	0	0	2	0	0	2	0	0	0	2	0	2	0	0
S1_78879807	A/G	2	26674176	0.1278	0	0	0	0	2	0	2	0	0	0	0	0	0	2	0	0	0	0	0	0	0	0	0	0	0	0	0	0	0	0	0	0	0	2	0	0	2	0	0	0	2	0	2	0	0
S1_78901903	T/C	2	26696272	0.1167	0	2	2	0	0	0	0	0	0	0	0	0	0	0	2	0	0	0	0	0	0	0	2	0	0	0	0	0	0	0	0	0	0	0	0	0	0	0	0	0	0	0	0	0	0
S1_78901928	C/T	2	26696297	0.2444	0	2	2	0	2	0	2	0	0	0	0	0	0	2	2	0	0	0	0	0	0	0	2	0	0	0	0	0	0	0	0	0	0	2	0	0	2	0	0	0	2	0	2	0	0
S1_78901941	C/T	2	26696310	0.1278	0	0	0	0	2	0	2	0	0	0	0	0	0	2	0	0	0	0	0	0	0	0	0	0	0	0	0	0	0	0	0	0	0	2	0	0	2	0	0	0	2	0	2	0	0
S1_78994417	C/G	2	26788786	0.0722	0	0	0	0	0	0	0	0	0	0	0	0	0	0	0	0	0	0	0	0	0	0	0	0	0	2	0	0	0	0	2	0	0	0	2	0	0	2	2	0	0	0	0	0	0
S1_78994449	A/T	2	26788818	0.1111	0	2	2	0	0	0	0	0	0	0	0	0	0	0	2	0	0	0	0	0	0	0	2	0	0	0	0	0	0	0	0	0	0	0	0	0	0	0	0	0	0	0	0	0	0
S1_78997659	C/T	2	26792028	0.0722	0	0	0	0	0	0	0	2	0	0	0	0	0	0	0	0	0	2	0	0	0	0	0	0	0	0	0	0	0	0	0	0	0	0	0	0	0	0	0	0	0	0	0	0	0
S1_78997821	T/C	2	26792190	0.1111	0	2	2	0	0	0	0	0	0	0	0	0	0	0	2	0	0	0	0	0	0	0	2	0	0	0	0	0	0	0	0	0	0	0	0	0	0	0	0	0	0	0	0	0	0
S1_78997822	C/A	2	26792191	0.1111	0	2	2	0	0	0	0	0	0	0	0	0	0	0	2	0	0	0	0	0	0	0	2	0	0	0	0	0	0	0	0	0	0	0	0	0	0	0	0	0	0	0	0	0	0
S1_79005304	T/C	2	26799673	0.1278	0	0	0	0	2	0	2	0	0	0	0	0	0	2	0	0	0	0	0	0	0	0	0	0	0	0	0	0	0	0	0	0	0	2	0	0	2	0	0	0	2	0	2	0	0
S1_79005344	C/T	2	26799713	0.0611	0	0	0	0	2	0	0	0	0	0	0	0	0	0	0	0	0	0	0	0	0	0	0	0	0	0	0	0	0	0	0	0	0	2	0	0	0	0	0	0	2	0	2	0	0
S1_79007728	A/G	2	26802097	0.3056	0	2	2	0	2	0	2	2	0	0	0	0	0	2	2	0	0	2	0	0	0	0	2	0	0	0	0	0	0	0	0	0	0	2	0	0	2	0	0	0	2	0	2	0	0
S1_79048222	T/A	2	26842591	0.1278	0	0	0	0	2	0	2	0	0	0	0	0	0	2	0	0	0	0	0	0	0	0	0	0	0	0	0	0	0	0	0	0	0	2	0	0	2	0	0	0	2	0	2	0	0
S1_79048252	G/C	2	26842621	0.1167	0	2	2	0	0	0	0	0	0	0	0	0	0	0	2	0	0	0	0	0	0	0	2	0	0	0	0	0	0	0	0	0	0	0	0	0	0	0	0	0	0	0	0	0	0
S1_79049989	C/T	2	26844358	0.1222	0	2	2	0	0	0	0	0	0	0	0	0	0	0	2	0	0	0	0	0	0	0	2	0	0	0	0	0	0	0	0	0	0	0	0	0	0	0	0	0	0	0	0	0	0
S1_79125253	A/T	2	26919622	0.0722	0	0	0	0	2	0	2	0	0	0	0	0	0	0	0	0	0	0	0	0	0	0	0	0	0	0	0	0	0	0	0	0	0	2	0	0	0	0	0	0	2	0	2	0	0
S1_79125260	G/A	2	26919629	0.2444	0	2	2	0	2	0	2	0	0	0	0	0	0	2	2	0	0	0	0	0	0	0	2	0	0	0	0	0	0	0	0	0	0	2	0	0	2	0	0	0	2	0	2	0	0
S1_79129509	G/A	2	26923878	0.1222	0	2	2	0	0	0	0	0	0	0	0	0	0	0	2	0	0	0	0	0	0	0	2	0	0	0	0	0	0	0	0	0	0	0	0	0	0	0	0	0	0	0	0	0	0
S1_79129512	C/T	2	26923881	0.0722	0	0	0	0	2	0	2	0	0	0	0	0	0	0	0	0	0	0	0	0	0	0	0	0	0	0	0	0	0	0	0	0	0	2	0	0	0	0	0	0	2	0	2	0	0
S1_79153726	G/A	2	26948095	0.1167	0	2	2	0	0	0	0	0	0	0	0	0	0	0	2	0	0	0	0	0	0	0	2	0	0	0	0	0	0	0	0	0	0	0	0	0	0	0	0	0	0	0	0	0	0
S1_79235160	G/C	2	27029529	0.1167	0	2	2	0	0	0	0	0	0	0	0	0	0	0	2	0	0	0	0	0	0	0	2	0	0	0	0	0	0	0	0	0	0	0	0	0	0	0	0	0	0	0	0	0	0
S1_79238754	C/G	2	27033123	0.1167	0	2	2	0	0	0	0	0	0	0	0	0	0	0	2	0	0	0	0	0	0	0	2	0	0	0	0	0	0	0	0	0	0	0	0	0	0	0	0	0	0	0	0	0	0
S1_79270509	C/G	2	27064878	0.1222	0	2	2	0	0	0	0	0	0	0	0	0	0	0	2	0	0	0	0	0	0	0	2	0	0	0	0	0	0	0	0	0	0	0	0	0	0	0	0	0	0	0	0	0	0
S1_79343170	T/A	2	27137539	0.1444	0	0	0	0	2	0	2	0	0	0	0	0	0	2	0	0	0	0	0	0	0	0	0	0	0	0	0	0	0	0	0	0	0	2	0	0	2	0	0	0	2	0	2	0	0
S1_79355561	A/G	2	27149930	0.1500	0	0	0	0	2	0	2	0	0	0	0	0	0	2	0	0	0	0	0	0	0	0	0	0	0	0	0	0	0	0	0	0	0	2	0	0	2	0	0	0	2	0	2	0	0
S1_79450488	G/C	2	27244857	0.1722	0	0	0	0	2	0	2	0	0	0	0	0	0	2	0	0	0	0	0	0	0	0	0	0	0	0	0	0	0	0	0	0	0	2	0	0	2	0	0	0	2	0	2	0	0
S1_79450594	G/A	2	27244963	0.1722	0	0	0	0	2	0	2	0	0	0	0	0	0	2	0	0	0	0	0	0	0	0	0	0	0	0	0	0	0	0	0	0	0	2	0	0	2	0	0	0	2	0	2	0	0
S1_79493721	C/T	2	27288090	0.1389	0	2	2	0	0	0	0	0	0	0	0	0	0	0	2	0	0	0	0	0	0	0	2	0	0	0	0	0	0	0	0	0	0	0	0	0	0	0	0	0	0	0	0	0	0
S1_79596344	A/G	2	27390713	0.2778	0	2	2	0	2	0	2	0	0	0	0	0	0	2	2	0	0	0	0	0	0	0	2	0	0	0	0	0	0	0	0	0	0	2	0	0	2	0	0	0	2	0	2	0	0
S1_79629604	A/G	2	27423973	0.2722	0	2	2	0	2	0	2	0	0	0	0	0	0	2	2	0	0	0	0	0	0	0	2	0	0	0	0	0	0	0	0	0	0	2	0	0	2	0	0	0	2	0	2	0	0
S1_79672342	G/T	2	27466711	0.1500	0	0	0	0	2	0	2	0	0	0	0	0	0	2	0	0	0	0	0	0	0	0	0	0	0	0	0	0	0	0	0	0	0	2	0	0	2	0	0	0	2	0	2	0	0
S1_79672351	C/G	2	27466720	0.1500	0	0	0	0	2	0	2	0	0	0	0	0	0	2	0	0	0	0	0	0	0	0	0	0	0	0	0	0	0	0	0	0	0	2	0	0	2	0	0	0	2	0	2	0	0
S1_79672455	C/G	2	27466824	0.1500	0	0	0	0	2	0	2	0	0	0	0	0	0	2	0	0	0	0	0	0	0	0	0	0	0	0	0	0	0	0	0	0	0	2	0	0	2	0	0	0	2	0	2	0	0
S1_79846928	T/A	2	27641297	0.1722	0	0	0	0	2	0	2	0	0	0	0	0	0	2	0	0	0	0	0	0	0	0	0	0	0	0	0	0	0	0	0	0	0	2	0	0	2	0	0	0	2	0	2	0	0
S1_80018230	A/T	2	27812599	0.2111	0	2	2	0	0	0	0	2	0	0	0	0	0	0	2	0	0	2	0	0	0	0	2	0	0	0	0	0	2	0	0	0	0	0	0	2	0	0	0	0	0	0	0	0	0
S1_80018250	C/A	2	27812619	0.1444	0	2	2	0	0	0	0	2	0	0	0	0	0	0	2	0	0	0	0	0	0	0	2	0	0	0	0	0	2	0	0	0	0	0	0	2	0	0	0	0	0	0	0	0	0
S1_80064599	G/T	2	27858968	0.0667	0	0	0	0	0	0	0	0	0	0	0	0	0	0	0	0	0	2	0	0	0	0	0	0	0	0	0	0	0	0	0	0	0	0	0	0	0	0	0	0	0	0	0	0	0
S1_80095830	C/T	2	27890199	0.3500	0	2	2	0	2	0	2	2	0	0	0	0	0	2	2	0	0	2	0	0	0	0	2	0	0	0	0	0	0	0	0	0	0	2	0	2	2	0	0	0	2	0	2	0	0
S1_80095879	T/C	2	27890248	0.3500	0	2	2	0	2	0	2	2	0	0	0	0	0	2	2	0	0	2	0	0	0	0	2	0	0	0	0	0	0	0	0	0	0	2	0	2	2	0	0	0	2	0	2	0	0
S1_80105545	T/G	2	27899914	0.0667	0	0	0	0	0	0	0	0	0	0	0	0	0	0	0	0	0	2	0	0	0	0	0	0	0	0	0	0	0	0	0	0	0	0	0	0	0	0	0	0	0	0	0	0	0
S1_80126535	C/T	2	27920904	0.3500	0	2	2	0	2	0	2	2	0	0	0	0	0	2	2	0	0	2	0	0	0	0	2	0	0	0	0	0	0	0	0	0	0	2	0	2	2	0	0	0	2	0	2	0	0
S1_80173112	G/C	2	27967481	0.1444	0	2	2	0	0	0	0	2	0	0	0	0	0	0	2	0	0	0	0	0	0	0	2	0	0	0	0	0	0	0	0	0	0	0	0	2	0	0	0	0	0	0	0	0	0
S1_80418123	T/C	2	28212492	0.1500	0	0	0	0	2	0	2	0	0	0	0	0	0	2	0	0	0	0	0	0	0	0	0	0	0	0	0	0	0	0	0	0	0	2	0	0	2	0	0	0	2	0	2	0	0
S1_80418124	A/T	2	28212493	0.1500	0	0	0	0	2	0	2	0	0	0	0	0	0	2	0	0	0	0	0	0	0	0	0	0	0	0	0	0	0	0	0	0	0	2	0	0	2	0	0	0	2	0	2	0	0
S1_80480300	G/T	2	28274669	0.1444	0	0	0	0	2	0	2	0	0	0	0	0	0	2	0	0	0	0	0	0	0	0	0	0	0	0	0	0	0	0	0	0	0	2	0	0	2	0	0	0	2	0	2	0	0
S1_80480475	A/C	2	28274844	0.1444	0	0	0	0	2	0	2	0	0	0	0	0	0	2	0	0	0	0	0	0	0	0	0	0	0	0	0	0	0	0	0	0	0	2	0	0	2	0	0	0	2	0	2	0	0
S1_80523064	G/T	2	28317433	0.0722	0	0	0	0	2	0	0	0	0	0	2	0	0	2	0	0	0	0	0	0	0	0	0	2	0	0	2	0	0	0	0	0	0	2	0	0	0	0	0	0	2	0	2	0	0
S1_80544418	A/G	2	28338787	0.3389	0	2	2	0	2	0	2	2	0	0	0	0	0	2	2	0	0	2	0	0	0	0	2	0	0	0	0	0	0	0	0	0	0	2	0	0	2	0	0	0	2	0	2	0	0
S1_80603285	C/G	2	28397654	0.3278	0	2	2	0	2	0	2	2	0	0	0	0	0	2	2	0	0	2	0	0	0	0	2	0	0	0	0	0	0	0	0	0	0	2	0	0	2	0	0	0	2	0	2	0	0
S1_80604749	C/T	2	28399118	0.1889	0	2	2	0	0	0	0	2	0	0	0	0	0	0	2	0	0	2	0	0	0	0	2	0	0	0	0	0	0	0	0	0	0	0	0	0	0	0	0	0	0	0	0	0	0
S1_80666209	C/T	2	28460578	0.3278	0	2	2	0	2	0	2	2	0	0	0	0	0	2	2	0	0	2	0	0	0	0	2	0	0	0	0	0	0	0	0	0	0	2	0	0	2	0	0	0	2	0	2	0	0
S1_80673768	A/T	2	28468137	0.1389	0	0	0	0	2	0	2	0	0	0	0	0	0	2	0	0	0	0	0	0	0	0	0	0	0	0	0	0	0	0	0	0	0	2	0	0	2	0	0	0	2	0	2	0	0
S1_80673830	T/G	2	28468199	0.1389	0	0	0	0	2	0	2	0	0	0	0	0	0	2	0	0	0	0	0	0	0	0	0	0	0	0	0	0	0	0	0	0	0	2	0	0	2	0	0	0	2	0	2	0	0
S1_81013933	C/T	2	28808302	0.1333	0	0	0	0	2	0	2	0	0	0	0	0	0	2	0	0	0	0	0	0	0	0	0	0	0	0	0	0	0	0	0	0	0	2	0	0	2	0	0	0	2	0	2	0	0
S1_81013945	A/C	2	28808314	0.1333	0	0	0	0	2	0	2	0	0	0	0	0	0	2	0	0	0	0	0	0	0	0	0	0	0	0	0	0	0	0	0	0	0	2	0	0	2	0	0	0	2	0	2	0	0
S1_81013972	A/G	2	28808341	0.1333	0	0	0	0	2	0	2	0	0	0	0	0	0	2	0	0	0	0	0	0	0	0	0	0	0	0	0	0	0	0	0	0	0	2	0	0	2	0	0	0	2	0	2	0	0
S1_81043877	C/G	2	28838246	0.3278	0	2	2	0	2	0	2	2	0	0	0	0	0	2	2	0	0	2	0	0	0	0	2	0	0	0	0	0	0	0	0	0	0	2	0	0	2	0	0	0	2	0	2	0	0
S1_81043951	T/G	2	28838320	0.3278	0	2	2	0	2	0	2	2	0	0	0	0	0	2	2	0	0	2	0	0	0	0	2	0	0	0	0	0	0	0	0	0	0	2	0	0	2	0	0	0	2	0	2	0	0
S1_81078212	C/T	2	28872581	0.1333	0	0	0	0	2	0	2	0	0	0	0	0	0	2	0	0	0	0	0	0	0	0	0	0	0	0	0	0	0	0	0	0	0	2	0	0	2	0	0	0	2	0	2	0	0
S1_81106229	C/T	2	28900598	0.1333	0	0	0	0	2	0	2	0	0	0	0	0	0	2	0	0	0	0	0	0	0	0	0	0	0	0	0	0	0	0	0	0	0	2	0	0	2	0	0	0	2	0	2	0	0
S1_81106325	T/A	2	28900694	0.1222	0	0	0	0	2	0	2	0	0	0	0	0	0	2	0	0	0	0	0	0	0	0	0	0	0	0	0	0	0	0	0	0	0	2	0	0	2	0	0	0	2	0	2	0	0
S1_81106526	G/C	2	28900895	0.1333	0	0	0	0	2	0	2	0	0	0	0	0	0	2	0	0	0	0	0	0	0	0	0	0	0	0	0	0	0	0	0	0	0	2	0	0	2	0	0	0	2	0	2	0	0
S1_81106690	C/T	2	28901059	0.1333	0	0	0	0	2	0	2	0	0	0	0	0	0	2	0	0	0	0	0	0	0	0	0	0	0	0	0	0	0	0	0	0	0	2	0	0	2	0	0	0	2	0	2	0	0
S1_81140296	G/C	2	28934665	0.3222	0	2	2	0	2	0	2	2	0	0	0	0	0	2	2	0	0	2	0	0	0	0	2	0	0	0	0	0	0	0	0	0	0	2	0	0	2	0	0	0	2	0	2	0	0
S1_81178153	G/A	2	28972522	0.1333	0	0	0	0	2	0	2	0	0	0	0	0	0	2	0	0	0	0	0	0	0	0	0	0	0	0	0	0	0	0	0	0	0	2	0	0	2	0	0	0	2	0	2	0	0
S1_81254499	A/T	2	29048868	0.1333	0	0	0	0	2	0	2	0	0	0	0	0	0	2	0	0	0	0	0	0	0	0	0	0	0	0	0	0	0	0	0	0	0	2	0	0	2	0	0	0	2	0	2	0	0
S1_81254510	C/T	2	29048879	0.1333	0	0	0	0	2	0	2	0	0	0	0	0	0	2	0	0	0	0	0	0	0	0	0	0	0	0	0	0	0	0	0	0	0	2	0	0	2	0	0	0	2	0	2	0	0
S1_81263901	A/G	2	29058270	0.1278	0	0	0	0	2	0	2	0	0	0	0	0	0	2	0	0	0	0	0	0	0	0	0	0	0	0	0	0	0	0	0	0	0	2	0	0	2	0	0	0	2	0	2	0	0
S1_81314383	A/T	2	29108752	0.1333	0	0	0	0	2	0	2	0	0	0	0	0	0	2	0	0	0	0	0	0	0	0	0	0	0	0	0	0	0	0	0	0	0	2	0	0	2	0	0	0	2	0	2	0	0
S1_81314561	G/A	2	29108930	0.1333	0	0	0	0	2	0	2	0	0	0	0	0	0	2	0	0	0	0	0	0	0	0	0	0	0	0	0	0	0	0	0	0	0	2	0	0	2	0	0	0	2	0	2	0	0
S1_81337296	T/A	2	29131665	0.1389	0	0	0	0	2	0	2	0	0	0	0	0	0	2	0	0	0	0	0	0	0	0	0	0	0	0	0	0	0	0	0	0	0	2	0	0	2	0	0	0	2	0	2	0	0
S1_81376398	G/A	2	29170767	0.1333	0	0	0	0	2	0	2	0	0	0	0	0	0	2	0	0	0	0	0	0	0	0	0	0	0	0	0	0	0	0	0	0	0	2	0	0	2	0	0	0	2	0	2	0	0
S1_81376518	G/A	2	29170887	0.1944	0	2	2	0	0	0	0	2	0	0	0	0	0	0	2	0	0	2	0	0	0	0	2	0	0	0	0	0	0	0	0	0	0	0	0	0	0	0	0	0	0	0	0	0	0
S1_81465537	A/T	2	29259906	0.2056	0	2	2	0	0	0	0	2	0	0	0	0	0	0	2	0	0	2	0	0	0	0	2	0	0	0	0	0	0	0	0	0	0	0	0	0	0	0	0	0	0	0	0	0	0
S1_81465586	A/G	2	29259955	0.2000	0	2	2	0	0	0	0	2	0	0	0	0	0	0	2	0	0	2	0	0	0	0	2	0	0	0	0	0	0	0	0	0	0	0	0	0	0	0	0	0	0	0	0	0	0
S1_81628061	A/G	2	29422430	0.0667	0	0	0	0	0	0	0	0	0	0	0	0	0	2	0	0	0	0	0	0	0	0	0	0	0	0	0	0	0	0	0	0	0	2	0	0	0	0	0	0	2	0	2	0	0
S1_81724447	C/A	2	29518816	0.4500	0	2	2	0	0	0	0	2	2	2	0	2	0	0	2	0	0	2	0	2	2	2	2	2	2	0	2	2	0	0	2	2	2	0	2	2	0	0	0	0	0	0	0	0	0
S1_81777878	T/A	2	29572247	0.4500	0	2	2	0	0	0	0	2	2	2	0	2	0	0	2	0	0	2	0	2	2	2	2	2	2	0	2	2	0	0	2	2	2	0	2	2	0	0	0	0	0	0	0	0	0
S1_81777895	A/G	2	29572264	0.4500	0	2	2	0	0	0	0	2	2	2	0	2	0	0	2	0	0	2	0	2	2	2	2	2	2	0	2	2	0	0	2	2	2	0	2	2	0	0	0	0	0	0	0	0	0
S1_81778111	G/A	2	29572480	0.4500	0	2	2	0	0	0	0	2	2	2	0	2	0	0	2	0	0	2	0	2	2	2	2	2	2	0	2	2	0	0	2	2	2	0	2	2	0	0	0	0	0	0	0	0	0
S1_81778139	G/T	2	29572508	0.4111	2	0	0	2	0	2	0	0	0	0	2	0	2	0	0	2	2	0	2	0	0	0	0	0	0	2	0	0	2	2	0	0	0	0	0	0	0	2	2	2	0	2	0	2	2
S1_81974005	A/T	2	29768374	0.1389	0	0	0	0	2	0	2	0	0	0	0	0	0	2	0	0	0	2	0	0	0	0	0	0	0	0	0	0	0	0	0	0	0	2	0	0	2	0	0	0	2	0	2	0	0
S1_82057608	T/C	2	29851977	0.4000	2	0	0	2	0	2	0	0	0	0	2	0	2	0	0	2	2	0	2	0	0	0	0	0	0	2	0	0	2	2	0	0	0	0	0	0	0	2	2	2	0	2	0	2	2
S1_82097286	T/C	2	29891655	0.4333	2	0	0	2	0	2	0	0	2	0	2	0	2	0	0	2	2	0	2	0	0	0	0	0	0	2	0	0	2	2	0	0	2	0	0	0	0	2	2	2	0	2	0	2	2
S1_82108362	A/G	2	29902731	0.4389	2	0	0	2	0	2	0	0	2	0	2	0	2	0	0	2	2	0	2	0	0	0	0	0	0	2	0	0	2	2	0	0	2	0	0	0	0	2	2	2	0	2	0	2	2
S1_82108364	C/A	2	29902733	0.4389	2	0	0	2	0	2	0	0	2	0	2	0	2	0	0	2	2	0	2	0	0	0	0	0	0	2	0	0	2	2	0	0	2	0	0	0	0	2	2	2	0	2	0	2	2
S1_82108365	A/G	2	29902734	0.4389	2	0	0	2	0	2	0	0	2	0	2	0	2	0	0	2	2	0	2	0	0	0	0	0	0	2	0	0	2	2	0	0	2	0	0	0	0	2	2	2	0	2	0	2	2
S1_82203516	G/C	2	29997885	0.1167	0	0	0	0	0	0	0	0	0	0	0	0	0	0	0	0	0	0	0	0	0	0	0	0	0	2	0	0	2	2	0	0	0	0	0	0	0	0	0	0	0	0	0	2	2
S1_82203546	T/A	2	29997915	0.0667	0	0	0	0	0	0	0	0	0	0	0	0	0	0	0	0	0	0	0	0	0	0	0	0	0	0	0	0	0	0	0	0	0	0	0	0	0	0	0	0	0	0	0	0	0
S1_82217604	C/T	2	30011973	0.1667	0	0	0	0	2	0	2	0	0	0	0	0	0	2	0	0	0	2	0	0	0	0	0	0	0	0	0	0	0	0	0	0	0	2	0	0	2	0	0	0	2	0	2	0	0
S1_82217637	C/G	2	30012006	0.1667	0	0	0	0	2	0	2	0	0	0	0	0	0	2	0	0	0	2	0	0	0	0	0	0	0	0	0	0	0	0	0	0	0	2	0	0	2	0	0	0	2	0	2	0	0
S1_82217664	C/A	2	30012033	0.1667	0	0	0	0	2	0	2	0	0	0	0	0	0	2	0	0	0	2	0	0	0	0	0	0	0	0	0	0	0	0	0	0	0	2	0	0	2	0	0	0	2	0	2	0	0
S1_82217673	T/G	2	30012042	0.1667	0	0	0	0	2	0	2	0	0	0	0	0	0	2	0	0	0	2	0	0	0	0	0	0	0	0	0	0	0	0	0	0	0	2	0	0	2	0	0	0	2	0	2	0	0
S1_82284688	A/C	2	30079057	0.1667	0	0	0	0	2	0	2	0	0	0	0	0	0	2	0	0	0	2	0	0	0	0	0	0	0	0	0	0	0	0	0	0	0	2	0	0	2	0	0	0	2	0	2	0	0
S1_82405550	G/A	2	30199919	0.0833	0	2	2	0	0	0	0	0	0	0	0	0	0	0	2	0	0	0	0	0	0	0	2	0	0	0	0	0	0	0	0	0	0	0	0	0	0	0	0	0	0	0	0	0	0
S1_82414090	G/C	2	30208459	0.0833	0	2	2	0	0	0	0	0	0	0	0	0	0	0	2	0	0	0	0	0	0	0	2	0	0	0	0	0	0	0	0	0	0	0	0	0	0	0	0	0	0	0	0	0	0
S1_82414092	C/T	2	30208461	0.1944	0	2	2	0	2	0	2	0	0	0	0	0	0	2	2	0	0	2	0	0	0	0	2	0	0	0	0	0	0	0	0	0	0	2	0	0	2	0	0	0	2	0	2	0	0
S1_82414124	A/C	2	30208493	0.0833	0	2	2	0	0	0	0	0	0	0	0	0	0	0	2	0	0	0	0	0	0	0	2	0	0	0	0	0	0	0	0	0	0	0	0	0	0	0	0	0	0	0	0	0	0
S1_82414408	A/G	2	30208777	0.1944	0	2	2	0	2	0	2	0	0	0	0	0	0	2	2	0	0	2	0	0	0	0	2	0	0	0	0	0	0	0	0	0	0	2	0	0	2	0	0	0	2	0	2	0	0
S1_82414411	T/C	2	30208780	0.0833	0	2	2	0	0	0	0	0	0	0	0	0	0	0	2	0	0	0	0	0	0	0	2	0	0	0	0	0	0	0	0	0	0	0	0	0	0	0	0	0	0	0	0	0	0
S1_82414443	T/G	2	30208812	0.0833	0	2	2	0	0	0	0	0	0	0	0	0	0	0	2	0	0	0	0	0	0	0	2	0	0	0	0	0	0	0	0	0	0	0	0	0	0	0	0	0	0	0	0	0	0
S1_82466969	T/G	2	30261338	0.1111	0	0	0	0	2	0	2	0	0	0	0	0	0	2	0	0	0	2	0	0	0	0	0	0	0	0	0	0	0	0	0	0	0	2	0	0	2	0	0	0	2	0	2	0	0
S1_82466970	G/A	2	30261339	0.1111	0	0	0	0	2	0	2	0	0	0	0	0	0	2	0	0	0	2	0	0	0	0	0	0	0	0	0	0	0	0	0	0	0	2	0	0	2	0	0	0	2	0	2	0	0
S1_82466972	C/A	2	30261341	0.1111	0	0	0	0	2	0	2	0	0	0	0	0	0	2	0	0	0	2	0	0	0	0	0	0	0	0	0	0	0	0	0	0	0	2	0	0	2	0	0	0	2	0	2	0	0
S1_82535100	C/T	2	30329469	0.1222	0	0	0	0	2	0	2	0	0	0	0	0	0	2	0	0	0	2	0	0	0	0	0	0	0	0	0	0	0	0	0	0	0	2	0	0	2	0	0	0	2	0	2	0	0
S1_82543599	C/T	2	30337968	0.1500	0	0	0	0	2	0	2	0	0	0	0	0	0	2	0	0	0	2	0	0	0	0	0	0	0	0	0	0	0	0	0	0	0	2	0	0	2	0	0	0	2	0	2	0	0
S1_82571380	C/G	2	30365749	0.1500	0	0	0	0	2	0	2	0	0	0	0	0	0	2	0	0	0	2	0	0	0	0	0	0	0	0	0	0	0	0	0	0	0	2	0	0	2	0	0	0	2	0	2	0	0
S1_82604337	G/A	2	30398706	0.1111	0	0	0	0	2	0	2	0	0	0	0	0	0	2	0	0	0	2	0	0	0	0	0	0	0	0	0	0	0	0	0	0	0	2	0	0	2	0	0	0	2	0	2	0	0
S1_82604396	T/A	2	30398765	0.1111	0	0	0	0	2	0	2	0	0	0	0	0	0	2	0	0	0	2	0	0	0	0	0	0	0	0	0	0	0	0	0	0	0	2	0	0	2	0	0	0	2	0	2	0	0
S1_82621498	G/A	2	30415867	0.1944	0	0	0	0	2	0	2	0	2	0	0	0	0	2	0	0	2	2	0	0	0	0	0	0	0	0	0	0	0	0	0	0	2	2	0	0	2	0	0	0	2	0	2	0	0
S1_82666705	A/T	2	30461074	0.1333	0	0	0	0	2	0	2	0	0	0	0	0	0	2	0	0	0	2	0	0	0	0	0	0	0	0	0	0	0	0	0	0	0	2	0	0	2	0	0	0	2	0	2	0	0
S1_82666712	C/T	2	30461081	0.1167	0	0	0	0	2	0	2	0	0	0	0	0	0	2	0	0	0	2	0	0	0	0	0	0	0	0	0	0	0	0	0	0	0	2	0	0	2	0	0	0	2	0	2	0	0
S1_83031043	C/T	2	30825412	0.1056	0	0	0	0	2	0	2	0	0	0	0	0	0	2	0	0	0	2	0	0	0	0	0	0	0	0	0	0	0	0	0	0	0	2	0	0	2	0	0	0	2	0	2	0	0
S1_83039501	C/T	2	30833870	0.1056	0	0	0	0	2	0	2	0	0	0	0	0	0	2	0	0	0	2	0	0	0	0	0	0	0	0	0	0	0	0	0	0	0	2	0	0	2	0	0	0	2	0	2	0	0
S1_83106083	T/G	2	30900452	0.1167	0	0	0	0	2	0	2	0	0	0	0	0	0	2	0	0	0	2	0	0	0	0	0	0	0	0	0	0	0	0	0	0	0	2	0	0	2	0	0	0	2	0	2	0	0
S1_83106700	T/C	2	30901069	0.1167	0	0	0	0	2	0	2	0	0	0	0	0	0	2	0	0	0	2	0	0	0	0	0	0	0	0	0	0	0	0	0	0	0	2	0	0	2	0	0	0	2	0	2	0	0
S1_83137144	T/C	2	30931513	0.1167	0	0	0	0	2	0	2	0	0	0	0	0	0	2	0	0	0	2	0	0	0	0	0	0	0	0	0	0	0	0	0	0	0	2	0	0	2	0	0	0	2	0	2	0	0
S1_83137158	G/A	2	30931527	0.1167	0	0	0	0	2	0	2	0	0	0	0	0	0	2	0	0	0	2	0	0	0	0	0	0	0	0	0	0	0	0	0	0	0	2	0	0	2	0	0	0	2	0	2	0	0
S1_83137277	A/G	2	30931646	0.1167	0	0	0	0	2	0	2	0	0	0	0	0	0	2	0	0	0	2	0	0	0	0	0	0	0	0	0	0	0	0	0	0	0	2	0	0	2	0	0	0	2	0	2	0	0
S1_83138318	A/T	2	30932687	0.1056	0	0	0	0	2	0	2	0	0	0	0	0	0	2	0	0	0	2	0	0	0	0	0	0	0	0	0	0	0	0	0	0	0	2	0	0	2	0	0	0	2	0	2	0	0
S1_83138321	C/A	2	30932690	0.1167	0	0	0	0	2	0	2	0	0	0	0	0	0	2	0	0	0	2	0	0	0	0	0	0	0	0	0	0	0	0	0	0	0	2	0	0	2	0	0	0	2	0	2	0	0
S1_83239551	C/T	2	31033920	0.1056	0	0	0	0	2	0	2	0	0	0	0	0	0	2	0	0	0	2	0	0	0	0	0	0	0	0	0	0	0	0	0	0	0	2	0	0	2	0	0	0	2	0	2	0	0
S1_83239552	C/T	2	31033921	0.1056	0	0	0	0	2	0	2	0	0	0	0	0	0	2	0	0	0	2	0	0	0	0	0	0	0	0	0	0	0	0	0	0	0	2	0	0	2	0	0	0	2	0	2	0	0
S1_83249334	A/G	2	31043703	0.1667	0	0	0	0	0	0	0	0	2	0	0	2	2	0	0	0	0	0	2	0	0	0	0	0	0	0	0	0	2	0	2	0	0	0	0	0	2	0	2	2	0	2	0	0	0
S1_83261837	T/A	2	31056206	0.1056	0	0	0	0	2	0	2	0	0	0	0	0	0	2	0	0	0	2	0	0	0	0	0	0	0	0	0	0	0	0	0	0	0	2	0	0	2	0	0	0	2	0	2	0	0
S1_83302534	T/C	2	31096903	0.1056	0	0	0	0	2	0	2	0	0	0	0	0	0	2	0	0	0	2	0	0	0	0	0	0	0	0	0	0	0	0	0	0	0	2	0	0	2	0	0	0	2	0	2	0	0
S1_83384187	T/C	2	31178556	0.1056	0	0	0	0	2	0	2	0	0	0	0	0	0	2	0	0	0	2	0	0	0	0	0	0	0	0	0	0	0	0	0	0	0	2	0	0	2	0	0	0	2	0	2	0	0
S1_83484435	T/A	2	31278804	0.1056	0	0	0	0	2	0	2	0	0	0	0	0	0	2	0	0	0	2	0	0	0	0	0	0	0	0	0	0	0	0	0	0	0	2	0	0	2	0	0	0	2	0	2	0	0
S1_83710131	G/A	2	31504500	0.1056	0	0	0	0	2	0	2	0	0	0	0	0	0	2	0	0	0	2	0	0	0	0	0	0	0	0	0	0	0	0	0	0	0	2	0	0	2	0	0	0	2	0	2	0	0
S1_83898888	T/C	2	31693257	0.1056	0	0	0	0	2	0	2	0	0	0	0	0	0	2	0	0	0	2	0	0	0	0	0	0	0	0	0	0	0	0	0	0	0	2	0	0	2	0	0	0	2	0	2	0	0
S1_83949550	G/A	2	31743919	0.1056	0	0	0	0	2	0	2	0	0	0	0	0	0	2	0	0	0	2	0	0	0	0	0	0	0	0	0	0	0	0	0	0	0	2	0	0	2	0	0	0	2	0	2	0	0
S1_84052557	C/G	2	31846926	0.1056	0	0	0	0	2	0	2	0	0	0	0	0	0	2	0	0	0	2	0	0	0	0	0	0	0	0	0	0	0	0	0	0	0	2	0	0	2	0	0	0	2	0	2	0	0
S1_84052599	A/T	2	31846968	0.1056	0	0	0	0	2	0	2	0	0	0	0	0	0	2	0	0	0	2	0	0	0	0	0	0	0	0	0	0	0	0	0	0	0	2	0	0	2	0	0	0	2	0	2	0	0
S1_84308697	A/T	2	32103066	0.1056	0	0	0	0	2	0	2	0	0	0	0	0	0	2	0	0	0	2	0	0	0	0	0	0	0	0	0	0	0	0	0	0	0	2	0	0	2	0	0	0	2	0	2	0	0
S1_84308877	A/G	2	32103246	0.1111	0	0	0	0	2	0	2	0	0	0	0	0	0	2	0	0	0	2	0	0	0	0	0	0	0	0	0	0	0	0	0	0	0	2	0	0	2	0	0	0	2	0	2	0	0
S1_84308983	G/A	2	32103352	0.1056	0	0	0	0	2	0	2	0	0	0	0	0	0	2	0	0	0	2	0	0	0	0	0	0	0	0	0	0	0	0	0	0	0	2	0	0	2	0	0	0	2	0	2	0	0
S1_84372426	C/T	2	32166795	0.1056	0	0	0	0	2	0	2	0	0	0	0	0	0	2	0	0	0	2	0	0	0	0	0	0	0	0	0	0	0	0	0	0	0	2	0	0	2	0	0	0	2	0	2	0	0
S1_84418915	C/G	2	32213284	0.1556	0	2	2	0	2	0	2	2	0	0	0	0	0	2	2	0	0	2	0	0	0	0	0	0	0	0	0	0	2	0	0	0	0	2	0	0	2	0	0	0	2	0	2	0	0
S1_84470826	T/G	2	32265195	0.1556	0	2	2	0	2	0	2	2	0	0	0	0	0	2	2	0	0	2	0	0	0	0	0	0	0	0	0	0	2	0	0	0	0	2	0	0	2	0	0	0	2	0	2	0	0
S1_84470841	G/T	2	32265210	0.1556	0	2	2	0	2	0	2	2	0	0	0	0	0	2	2	0	0	2	0	0	0	0	0	0	0	0	0	0	2	0	0	0	0	2	0	0	2	0	0	0	2	0	2	0	0
S1_84470868	G/A	2	32265237	0.1556	0	2	2	0	2	0	2	2	0	0	0	0	0	2	2	0	0	2	0	0	0	0	0	0	0	0	0	0	2	0	0	0	0	2	0	0	2	0	0	0	2	0	2	0	0
S1_84527966	T/C	2	32322335	0.1556	0	2	2	0	2	0	2	2	0	0	0	0	0	2	2	0	0	2	0	0	0	0	0	0	0	0	0	0	2	0	0	0	0	2	0	0	2	0	0	0	2	0	2	0	0
S1_84608272	G/A	2	32402641	0.1000	0	0	0	0	2	0	2	0	0	0	0	0	0	2	0	0	0	2	0	0	0	0	0	0	0	0	0	0	0	0	0	0	0	2	0	0	2	0	0	0	0	0	2	0	0
S1_84712610	A/T	2	32506979	0.1889	0	2	2	0	2	0	2	2	0	0	0	0	0	2	2	0	0	2	0	0	0	0	2	0	0	0	0	0	2	0	0	0	0	2	0	0	2	0	0	0	0	0	2	0	0
S1_84712647	T/G	2	32507016	0.1889	0	2	2	0	2	0	2	2	0	0	0	0	0	2	2	0	0	2	0	0	0	0	2	0	0	0	0	0	2	0	0	0	0	2	0	0	2	0	0	0	0	0	2	0	0
S1_84712662	G/A	2	32507031	0.1889	0	2	2	0	2	0	2	2	0	0	0	0	0	2	2	0	0	2	0	0	0	0	2	0	0	0	0	0	2	0	0	0	0	2	0	0	2	0	0	0	0	0	2	0	0
S1_84712698	T/G	2	32507067	0.1000	0	0	0	0	2	0	2	0	0	0	0	0	0	2	0	0	0	2	0	0	0	0	0	0	0	0	0	0	0	0	0	0	0	2	0	0	2	0	0	0	0	0	2	0	0
S1_84716519	G/A	2	32510888	0.1889	0	2	2	0	2	0	2	2	0	0	0	0	0	2	2	0	0	2	0	0	0	0	2	0	0	0	0	0	2	0	0	0	0	2	0	0	2	0	0	0	0	0	2	0	0
S1_84716549	A/T	2	32510918	0.1889	0	2	2	0	2	0	2	2	0	0	0	0	0	2	2	0	0	2	0	0	0	0	2	0	0	0	0	0	2	0	0	0	0	2	0	0	2	0	0	0	0	0	2	0	0
S1_84891171	G/A	2	32685540	0.1889	0	2	2	0	2	0	2	2	0	0	0	0	0	2	2	0	0	2	0	0	0	0	2	0	0	0	0	0	2	0	0	0	0	2	0	0	2	0	0	0	0	0	2	0	0
S1_84891206	T/C	2	32685575	0.1889	0	2	2	0	2	0	2	2	0	0	0	0	0	2	2	0	0	2	0	0	0	0	2	0	0	0	0	0	2	0	0	0	0	2	0	0	2	0	0	0	0	0	2	0	0
S1_84919357	G/A	2	32713726	0.1056	0	2	2	0	0	0	0	2	0	0	0	0	0	0	2	0	0	0	0	0	0	0	2	0	0	0	0	0	2	0	0	0	0	0	0	0	0	0	0	0	0	0	0	0	0
S1_85012596	G/A	2	32806965	0.2833	0	2	2	0	2	0	2	2	0	0	0	0	0	2	2	0	0	2	0	0	0	0	2	0	0	0	0	0	2	0	0	0	0	2	2	0	2	0	0	0	0	0	2	0	0
S1_85233425	A/G	2	33027794	0.4667	0	2	2	0	2	0	2	2	2	0	0	0	0	2	2	0	2	2	0	0	0	0	2	0	0	2	0	0	2	0	0	0	2	2	2	0	2	0	0	0	0	0	2	0	2
S1_85233441	G/T	2	33027810	0.4667	0	2	2	0	2	0	2	2	2	0	0	0	0	2	2	0	2	2	0	0	0	0	2	0	0	2	0	0	2	0	0	0	2	2	2	0	2	0	0	0	0	0	2	0	2
S1_85239498	G/T	2	33033867	0.4556	0	2	2	0	2	0	2	2	2	0	0	0	0	2	2	0	2	2	0	0	0	0	2	0	0	2	0	0	2	0	0	0	2	2	2	0	2	0	0	0	0	0	2	0	2
S1_85440743	A/T	2	33235112	0.4111	0	2	2	0	2	0	2	2	2	0	0	0	0	2	2	0	2	2	0	0	0	0	0	0	0	2	0	0	2	0	0	0	2	2	0	0	2	0	0	0	0	0	2	0	2
S1_85440865	A/G	2	33235234	0.1056	0	0	0	0	2	0	2	0	0	0	0	0	0	2	0	0	0	2	0	0	0	0	0	0	0	0	0	0	0	0	0	0	0	2	0	0	2	0	0	0	0	0	2	0	0
S1_85559453	G/T	2	33353822	0.1111	0	0	0	0	2	0	2	0	0	0	0	0	0	2	0	0	0	2	0	0	0	0	0	0	0	0	0	0	0	0	0	0	0	2	0	0	2	0	0	0	0	0	2	0	0
S1_85644466	A/C	2	33438835	0.1056	0	0	0	0	2	0	2	0	0	0	0	0	0	2	0	0	0	2	0	0	0	0	0	0	0	0	0	0	0	0	0	0	0	2	0	0	2	0	0	0	0	0	2	0	0
S1_85644714	G/A	2	33439083	0.1056	0	0	0	0	2	0	2	0	0	0	0	0	0	2	0	0	0	2	0	0	0	0	0	0	0	0	0	0	0	0	0	0	0	2	0	0	2	0	0	0	0	0	2	0	0
S1_85680682	G/T	2	33475051	0.1056	0	0	0	0	2	0	2	0	0	0	0	0	0	2	0	0	0	2	0	0	0	0	0	0	0	0	0	0	0	0	0	0	0	2	0	0	2	0	0	0	0	0	2	0	0
S1_85742385	G/A	2	33536754	0.1056	0	0	0	0	2	0	2	0	0	0	0	0	0	2	0	0	0	2	0	0	0	0	0	0	0	0	0	0	0	0	0	0	0	2	0	0	2	0	0	0	0	0	2	0	0
S1_85763128	T/A	2	33557497	0.0611	0	0	0	0	2	0	2	0	0	0	0	0	0	2	0	0	0	0	0	0	0	0	0	0	0	0	0	0	0	0	0	0	0	0	0	0	2	0	0	0	0	0	0	0	0
S1_85847200	T/C	2	33641569	0.1000	0	0	0	0	2	0	2	0	0	0	0	0	0	2	0	0	0	2	0	0	0	0	0	0	0	0	0	0	0	0	0	0	0	2	0	0	2	0	0	0	0	0	2	0	0
S1_85848263	C/T	2	33642632	0.1000	0	0	0	0	2	0	2	0	0	0	0	0	0	2	0	0	0	2	0	0	0	0	0	0	0	0	0	0	0	0	0	0	0	2	0	0	2	0	0	0	0	0	2	0	0
S1_85924821	A/G	2	33719190	0.1056	0	0	0	0	2	0	2	0	0	0	0	0	0	2	0	0	0	2	0	0	0	0	0	0	0	0	0	0	0	0	0	0	0	2	0	0	2	0	0	0	0	0	2	0	0
S1_85959195	C/T	2	33753564	0.1056	0	0	0	0	2	0	2	0	0	0	0	0	0	2	0	0	0	2	0	0	0	0	0	0	0	0	0	0	0	0	0	0	0	2	0	0	2	0	0	0	0	0	2	0	0
S1_86037821	T/C	2	33832190	0.0944	0	0	0	0	2	0	2	0	0	0	0	0	0	2	0	0	0	2	0	0	0	0	0	0	0	0	0	0	0	0	0	0	0	2	0	0	2	0	0	0	0	0	2	0	0
S1_86037845	T/C	2	33832214	0.2333	0	2	2	0	2	0	2	2	0	0	0	0	0	2	2	0	0	2	0	0	0	0	2	0	0	0	0	0	2	0	0	0	0	2	0	0	2	0	0	0	0	0	2	0	0
S1_86037847	T/C	2	33832216	0.2333	0	2	2	0	2	0	2	2	0	0	0	0	0	2	2	0	0	2	0	0	0	0	2	0	0	0	0	0	2	0	0	0	0	2	0	0	2	0	0	0	0	0	2	0	0
S1_86042559	C/G	2	33836928	0.0944	0	0	0	0	2	0	2	0	0	0	0	0	0	2	0	0	0	2	0	0	0	0	0	0	0	0	0	0	0	0	0	0	0	2	0	0	2	0	0	0	0	0	2	0	0
S1_86127815	A/G	2	33922184	0.3389	0	2	2	0	0	2	0	2	0	2	2	2	0	0	2	0	0	0	2	2	2	2	0	2	2	0	2	0	2	0	2	2	0	0	2	0	0	0	0	0	0	0	0	0	0
S1_86127820	A/T	2	33922189	0.3389	0	2	2	0	0	2	0	2	0	2	2	2	0	0	2	0	0	0	2	2	2	2	0	2	2	0	2	0	2	0	2	2	0	0	2	0	0	0	0	0	0	0	0	0	0
S1_86246532	A/T	2	34040901	0.0833	0	0	0	0	0	0	0	0	0	0	0	0	0	2	0	0	0	2	0	0	0	0	0	0	0	0	0	0	0	0	0	0	0	2	0	0	2	0	0	0	0	0	2	0	0
S1_86246549	G/A	2	34040918	0.3889	0	2	2	0	0	2	0	2	0	2	2	2	0	0	2	0	0	0	2	2	2	2	2	2	2	0	2	2	2	0	2	2	0	0	2	0	0	0	0	0	0	0	0	0	0
S1_86309453	T/A	2	34103822	0.3778	0	2	2	0	0	2	0	2	0	2	0	2	0	0	2	0	0	0	2	2	2	2	2	2	2	0	2	2	2	0	2	2	0	0	2	0	0	0	0	0	0	0	0	0	0
S1_86309465	T/C	2	34103834	0.4778	0	2	2	0	2	2	2	2	0	2	0	2	0	2	2	0	0	2	2	2	2	2	2	2	2	0	2	2	2	0	2	2	0	2	2	0	2	0	0	0	0	0	2	0	0
S1_86309501	T/C	2	34103870	0.3833	0	2	2	0	0	2	0	2	0	2	0	2	0	0	2	0	0	0	2	2	2	2	2	2	2	0	2	2	2	0	2	2	0	0	2	0	0	0	0	0	0	0	0	0	0
S1_86309532	A/C	2	34103901	0.4833	0	2	2	0	2	2	2	2	0	2	2	2	0	2	2	0	0	2	2	2	2	2	2	2	2	0	2	2	2	0	2	2	0	2	2	0	2	0	0	0	0	0	2	0	0
S1_86309533	A/C	2	34103902	0.4833	0	2	2	0	2	2	2	2	0	2	2	2	0	2	2	0	0	2	2	2	2	2	2	2	2	0	2	2	2	0	2	2	0	2	2	0	2	0	0	0	0	0	2	0	0
S1_86309601	A/T	2	34103970	0.3889	0	2	2	0	0	2	0	2	0	2	2	2	0	0	2	0	0	0	2	2	2	2	2	2	2	0	2	2	2	0	2	2	0	0	2	0	0	0	0	0	0	0	0	0	0
S1_86309612	T/A	2	34103981	0.4833	0	2	2	0	2	2	2	2	0	2	2	2	0	2	2	0	0	2	2	2	2	2	2	2	2	0	2	2	2	0	2	2	0	2	2	0	2	0	0	0	0	0	2	0	0
S1_86309622	G/A	2	34103991	0.4833	0	2	2	0	2	2	2	2	0	2	2	2	0	2	2	0	0	2	2	2	2	2	2	2	2	0	2	2	2	0	2	2	0	2	2	0	2	0	0	0	0	0	2	0	0
S1_86315953	G/C	2	34110322	0.3944	0	2	2	0	0	2	0	2	0	2	2	2	0	0	2	0	0	0	2	2	2	2	2	2	2	0	2	2	2	0	2	2	0	0	2	0	0	0	0	0	0	0	0	0	0
S1_86341406	G/C	2	34135775	0.0833	0	0	0	0	0	0	0	0	0	0	0	0	0	2	0	0	0	2	0	0	0	0	0	0	0	0	0	0	0	0	0	0	0	2	0	0	2	0	0	0	0	0	2	0	0
S1_86353448	T/G	2	34147817	0.3889	0	2	2	0	0	2	0	2	0	2	2	2	0	0	2	0	0	0	2	2	2	2	2	2	2	0	2	2	2	0	2	2	0	0	2	0	0	0	0	0	0	0	0	0	0
S1_86365825	G/A	2	34160194	0.3889	0	2	2	0	0	2	0	2	0	2	2	2	0	0	2	0	0	0	2	2	2	2	2	2	2	0	2	2	2	0	2	2	0	0	2	0	0	0	0	0	0	0	0	0	0
S1_86373474	C/T	2	34167843	0.3833	0	2	2	0	0	2	0	2	0	2	2	0	0	0	2	0	0	0	2	2	2	2	2	2	2	0	2	2	2	0	2	2	0	0	2	0	0	0	0	0	0	0	0	0	0
S1_86464757	A/T	2	34259126	0.4111	0	2	2	0	0	2	0	2	0	2	2	0	0	0	2	0	0	0	2	2	2	2	2	2	2	0	2	2	2	0	2	2	0	0	2	0	0	0	0	0	0	0	0	0	0
S1_86849847	A/G	2	34644216	0.3111	0	2	2	2	0	0	0	2	2	0	0	0	0	0	2	2	2	0	0	0	0	0	2	0	0	0	0	0	2	0	0	0	0	0	0	0	0	2	2	2	2	2	0	0	0
S1_86881021	G/A	2	34675390	0.2944	0	2	2	2	0	0	0	2	2	0	0	0	0	0	2	2	2	0	0	0	0	0	2	0	0	0	0	0	2	0	0	0	0	0	0	0	0	2	2	2	2	2	0	0	0
S1_87002852	G/A	2	34797221	0.3333	2	0	0	0	2	0	2	0	2	0	0	0	2	2	0	0	0	2	0	0	0	0	0	0	0	2	0	0	0	2	0	0	2	2	0	0	2	0	0	2	0	0	2	2	2
S1_87193330	A/G	2	34987699	0.2278	2	0	0	0	2	0	2	0	0	0	0	0	2	2	0	0	0	2	0	0	0	0	0	0	0	0	0	0	0	2	0	0	0	2	0	0	2	0	0	0	0	0	2	2	0
S1_87193350	G/A	2	34987719	0.2278	2	0	0	0	2	0	2	0	0	0	0	0	2	2	0	0	0	2	0	0	0	0	0	0	0	0	0	0	0	2	0	0	0	2	0	0	2	0	0	0	0	0	2	2	0
S1_87193354	T/C	2	34987723	0.1278	2	0	0	0	0	0	0	0	0	0	0	0	2	0	0	0	0	0	0	0	0	0	0	0	0	0	0	0	0	2	0	0	0	0	0	0	0	0	0	0	0	0	0	2	0
S1_87267211	G/A	2	35061580	0.0833	2	0	0	0	0	0	0	0	0	0	0	0	2	0	0	0	0	0	0	0	0	0	0	0	0	0	0	0	0	0	0	0	0	0	0	0	0	0	0	0	0	0	0	2	0
S1_87269796	A/G	2	35064165	0.0833	2	0	0	0	0	0	0	0	0	0	0	0	2	0	0	0	0	0	0	0	0	0	0	0	0	0	0	0	0	0	0	0	0	0	0	0	0	0	0	0	0	0	0	2	0
S1_87281079	A/G	2	35075448	0.1944	2	0	0	0	2	0	2	0	0	0	0	0	2	2	0	0	0	2	0	0	0	0	0	0	0	0	0	0	0	0	0	0	0	2	0	0	2	0	0	2	0	0	2	2	0
S1_87530761	T/A	2	35325130	0.1222	0	2	2	0	0	0	0	2	2	0	0	0	0	0	2	0	0	0	0	0	0	0	0	0	0	0	0	0	2	0	0	0	0	0	0	0	0	0	0	0	0	0	0	0	0
S1_87558791	T/G	2	35353160	0.1056	0	0	0	0	2	0	2	0	0	0	0	0	0	2	0	0	0	2	0	0	0	0	0	0	0	0	0	0	0	0	0	0	0	2	0	0	2	0	0	2	0	0	2	0	0
S1_87619665	A/G	2	35414034	0.1056	0	0	0	0	2	0	2	0	0	0	0	0	0	2	0	0	0	2	0	0	0	0	0	0	0	0	0	0	0	0	0	0	0	2	0	0	2	0	0	2	0	0	2	0	0
S1_87720889	T/G	2	35515258	0.2222	0	2	2	0	2	0	2	2	0	0	0	0	0	2	2	0	0	2	0	0	0	0	0	0	0	0	0	0	2	0	0	0	0	2	0	0	2	0	0	2	0	0	2	0	0
S1_87788533	C/G	2	35582902	0.1111	0	0	0	0	2	0	2	0	0	0	0	0	0	2	0	0	0	2	0	0	0	0	0	0	0	0	0	0	0	0	0	0	0	2	0	0	2	0	0	2	0	0	2	0	0
S1_87869585	G/A	2	35663954	0.1111	0	0	0	0	2	0	2	0	0	0	0	0	0	2	0	0	0	2	0	0	0	0	0	0	0	0	0	0	0	0	0	0	0	2	0	0	2	0	0	2	0	0	2	0	0
S1_87890850	C/G	2	35685219	0.1056	0	0	0	0	2	0	2	0	0	0	0	0	0	2	0	0	0	2	0	0	0	0	0	0	0	0	0	0	0	0	0	0	0	2	0	0	2	0	0	2	0	0	2	0	0
S1_87992272	T/C	2	35786641	0.1111	0	0	0	0	2	0	2	0	0	0	0	0	0	2	0	0	0	2	0	0	0	0	0	0	0	0	0	0	0	0	0	0	0	2	0	0	2	0	0	2	0	0	2	0	0
S1_88131212	C/T	2	35925581	0.1333	0	0	0	0	2	0	2	0	0	0	0	0	0	2	0	0	0	2	0	0	0	0	0	0	0	0	0	0	0	2	0	0	0	2	0	0	2	0	0	2	0	0	2	0	0
S1_88153151	T/A	2	35947520	0.0667	0	0	0	0	0	0	0	0	0	0	0	0	0	2	0	0	0	2	0	0	0	0	0	0	0	0	0	0	0	0	0	0	0	2	0	0	0	0	0	2	0	0	2	0	0
S1_88208077	A/T	2	36002446	0.1111	0	0	0	0	2	0	2	0	0	0	0	0	0	2	0	0	0	2	0	0	0	0	0	0	0	0	0	0	0	0	0	0	0	2	0	0	2	0	0	2	0	0	2	0	0
S1_88361488	G/A	2	36155857	0.1111	0	0	0	0	2	0	2	0	0	0	0	0	0	2	0	0	0	2	0	0	0	0	0	0	0	0	0	0	0	0	0	0	0	2	0	0	2	0	0	2	0	0	2	0	0
S1_88409836	G/A	2	36204205	0.1278	0	2	2	0	0	0	0	2	0	0	0	0	0	0	2	0	0	0	0	0	0	0	0	0	0	0	0	0	2	0	0	0	0	0	0	0	0	0	0	0	0	0	0	0	0
S1_88487547	G/A	2	36281916	0.1222	0	2	2	0	0	0	0	2	0	0	0	0	0	0	2	0	0	0	0	0	0	0	0	0	0	0	0	0	2	0	0	0	0	0	0	0	0	0	0	0	0	0	0	0	0
S1_88601483	C/T	2	36395852	0.1056	0	0	0	0	2	0	2	0	0	0	0	0	0	2	0	0	0	2	0	0	0	0	0	0	0	0	0	0	0	0	0	0	0	2	0	0	2	0	0	2	0	0	2	0	0
S1_88609048	T/C	2	36403417	0.2167	0	2	2	0	2	0	2	0	0	0	0	0	0	2	2	0	0	2	0	0	0	0	0	0	0	0	0	0	2	0	0	0	0	2	0	0	2	0	0	2	0	0	2	0	0
S1_88747206	C/T	2	36541575	0.0500	0	0	0	0	0	0	0	0	0	0	0	0	0	0	0	0	0	0	2	0	0	0	0	0	0	0	0	0	0	0	0	0	0	0	0	0	0	0	0	0	0	0	0	0	0
S1_88774786	G/C	2	36569155	0.1056	0	0	0	0	2	0	2	0	0	0	0	0	0	2	0	0	0	2	0	0	0	0	0	0	0	0	0	0	0	0	0	0	0	2	0	0	2	0	0	2	0	0	2	0	0
S1_88774813	C/T	2	36569182	0.1056	0	0	0	0	2	0	2	0	0	0	0	0	0	2	0	0	0	2	0	0	0	0	0	0	0	0	0	0	0	0	0	0	0	2	0	0	2	0	0	2	0	0	2	0	0
S1_88774815	T/A	2	36569184	0.0556	0	0	0	0	0	0	0	0	0	0	0	0	0	0	0	0	0	0	2	0	2	2	0	0	0	0	0	0	0	0	0	0	0	0	0	2	0	0	0	0	0	0	0	0	0
S1_88867197	A/C	2	36661566	0.0667	0	0	0	0	0	0	0	0	0	0	0	0	0	2	0	0	0	2	0	0	0	0	0	0	0	0	0	0	0	0	0	0	0	2	0	0	0	0	0	2	0	0	2	0	0
S1_88867210	C/T	2	36661579	0.2222	0	0	0	0	2	0	2	2	0	0	0	0	0	2	0	0	2	2	2	0	2	2	0	0	0	0	0	0	0	0	0	0	0	2	0	2	2	0	0	2	0	0	2	0	0
S1_88867269	A/G	2	36661638	0.2222	0	0	0	0	2	0	2	2	0	0	0	0	0	2	0	0	2	2	2	0	2	2	0	0	0	0	0	0	0	0	0	0	0	2	0	2	2	0	0	2	0	0	2	0	0
S1_88867303	T/C	2	36661672	0.2222	0	0	0	0	2	0	2	2	0	0	0	0	0	2	0	0	2	2	2	0	2	2	0	0	0	0	0	0	0	0	0	0	0	2	0	2	2	0	0	2	0	0	2	0	0
S1_88883435	T/C	2	36677804	0.0667	0	0	0	0	0	0	0	0	0	0	0	0	0	2	0	0	0	2	0	0	0	0	0	0	0	0	0	0	0	0	0	0	0	2	0	0	0	0	0	2	0	0	2	0	0
S1_88897974	T/A	2	36692343	0.1111	0	0	0	0	0	0	0	2	0	0	0	0	0	0	0	0	2	0	2	0	2	2	0	0	0	0	0	0	0	0	0	0	0	0	0	2	0	0	0	0	0	0	0	0	0
S1_88908506	C/G	2	36702875	0.2056	0	2	2	2	0	0	0	0	0	0	0	0	0	0	2	0	0	0	0	0	0	0	0	0	0	0	0	2	2	0	0	0	0	0	0	0	0	2	2	0	2	2	0	0	0
S1_88938763	A/G	2	36733132	0.1944	0	2	2	2	0	0	0	0	0	0	0	0	0	0	2	0	0	0	0	0	0	0	0	0	0	0	0	2	2	0	0	0	0	0	0	0	0	2	2	0	2	2	0	0	0
S1_88941109	A/G	2	36735478	0.1944	0	2	2	2	0	0	0	0	0	0	0	0	0	0	2	0	0	0	0	0	0	0	0	0	0	0	0	2	2	0	0	0	0	0	0	0	0	2	2	0	2	2	0	0	0
S1_88969422	T/G	2	36763791	0.1889	0	2	2	2	0	0	0	0	0	0	0	0	0	0	2	0	0	0	0	0	0	0	0	0	0	0	0	2	2	0	0	0	0	0	0	0	0	2	2	0	2	2	0	0	0
S1_89004552	G/A	2	36798921	0.1778	0	2	2	2	0	0	0	0	0	0	0	0	0	0	2	0	0	0	0	0	0	0	0	0	0	0	0	2	2	0	0	0	0	0	0	0	0	2	2	0	2	2	0	0	0
S1_89102419	C/T	2	36896788	0.3444	0	0	0	0	0	2	0	0	2	2	2	0	0	0	0	2	0	0	0	2	0	0	0	2	2	0	2	0	0	2	2	2	2	0	2	0	0	0	0	0	0	0	0	0	0
S1_89123061	T/G	2	36917430	0.2167	0	0	0	2	0	0	0	0	0	0	0	0	2	0	0	0	2	0	0	0	0	0	0	0	0	2	0	2	0	0	0	0	0	0	0	0	0	2	2	0	2	2	0	0	2
S1_89131846	C/G	2	36926215	0.3444	0	0	0	2	2	0	2	0	0	0	0	0	2	2	0	0	2	2	0	0	0	0	0	0	0	2	0	2	0	0	0	0	0	2	0	0	2	2	2	2	2	2	2	0	2
S1_89131887	G/A	2	36926256	0.1167	0	0	0	0	2	0	2	0	0	0	0	0	0	2	0	0	0	2	0	0	0	0	0	0	0	0	0	0	0	0	0	0	0	2	0	0	2	0	0	2	0	0	2	0	0
S1_89131910	C/T	2	36926279	0.1111	0	0	0	0	2	0	2	0	0	0	0	0	0	2	0	0	0	2	0	0	0	0	0	0	0	0	0	0	0	0	0	0	0	2	0	0	2	0	0	2	0	0	2	0	0
S1_89131966	G/A	2	36926335	0.1111	0	0	0	0	2	0	2	0	0	0	0	0	0	2	0	0	0	2	0	0	0	0	0	0	0	0	0	0	0	0	0	0	0	2	0	0	2	0	0	2	0	0	2	0	0
S1_89137644	T/C	2	36932013	0.3500	0	0	0	2	2	0	2	0	0	0	0	0	2	2	0	0	2	2	0	0	0	0	0	0	0	2	0	2	0	0	0	0	0	2	0	0	2	2	2	2	2	2	2	0	2
S1_89159174	T/C	2	36953543	0.1111	0	0	0	0	2	0	2	0	0	0	0	0	0	2	0	0	0	2	0	0	0	0	0	0	0	0	0	0	0	0	0	0	0	2	0	0	2	0	0	2	0	0	2	0	0
S1_89159202	C/A	2	36953571	0.1111	0	0	0	0	2	0	2	0	0	0	0	0	0	2	0	0	0	2	0	0	0	0	0	0	0	0	0	0	0	0	0	0	0	2	0	0	2	0	0	2	0	0	2	0	0
S1_89159225	G/C	2	36953594	0.1111	0	0	0	0	2	0	2	0	0	0	0	0	0	2	0	0	0	2	0	0	0	0	0	0	0	0	0	0	0	0	0	0	0	2	0	0	2	0	0	2	0	0	2	0	0
S1_89188793	C/T	2	36983162	0.1000	0	0	0	0	2	0	2	0	0	0	0	0	0	2	0	0	0	2	0	0	0	0	0	0	0	0	0	0	0	0	0	0	0	2	0	0	2	0	0	2	0	0	2	0	0
S1_89208665	G/A	2	37003034	0.1056	0	0	0	0	2	0	2	0	0	0	0	0	0	2	0	0	0	2	0	0	0	0	0	0	0	0	0	0	0	0	0	0	0	2	0	0	2	0	0	2	0	0	2	0	0
S1_89230075	C/A	2	37024444	0.2444	0	0	0	2	0	0	0	0	0	0	0	0	2	0	0	0	2	0	0	0	0	0	0	0	0	2	0	2	0	0	0	0	0	0	0	0	0	2	2	0	2	2	0	0	2
S1_89230113	A/G	2	37024482	0.3556	0	0	0	2	2	0	2	0	0	0	0	0	2	2	0	0	2	2	0	0	0	0	0	0	0	2	0	2	0	0	0	0	0	2	0	0	2	2	2	2	2	2	2	0	2
S1_89230198	G/A	2	37024567	0.1111	0	0	0	0	2	0	2	0	0	0	0	0	0	2	0	0	0	2	0	0	0	0	0	0	0	0	0	0	0	0	0	0	0	2	0	0	2	0	0	2	0	0	2	0	0
S1_89230619	T/A	2	37024988	0.3556	0	0	0	2	2	0	2	0	0	0	0	0	2	2	0	0	2	2	0	0	0	0	0	0	0	2	0	2	0	0	0	0	0	2	0	0	2	2	2	2	2	2	2	0	2
S1_89230675	C/T	2	37025044	0.3556	0	0	0	2	2	0	2	0	0	0	0	0	2	2	0	0	2	2	0	0	0	0	0	0	0	2	0	2	0	0	0	0	0	2	0	0	2	2	2	2	2	2	2	0	2
S1_89280221	C/T	2	37074590	0.3556	2	0	0	2	0	0	0	0	0	0	0	0	2	0	0	0	2	0	0	0	0	0	2	0	0	2	0	0	0	0	0	0	0	0	0	0	0	2	2	0	2	2	0	2	2
S1_89280275	T/G	2	37074644	0.1056	0	0	0	0	2	0	2	0	0	0	0	0	0	2	0	0	0	2	0	0	0	0	0	0	0	0	0	0	0	0	0	0	0	2	0	0	2	0	0	2	0	0	2	0	0
S1_89293299	C/G	2	37087668	0.4611	2	0	0	2	2	0	2	0	0	0	0	0	2	2	0	0	2	2	0	0	0	0	2	0	0	2	0	0	0	0	0	0	0	2	0	0	2	2	2	2	2	2	2	2	2
S1_89295936	C/T	2	37090305	0.1056	0	0	0	0	2	0	2	0	0	0	0	0	0	2	0	0	0	2	0	0	0	0	0	0	0	0	0	0	0	0	0	0	0	2	0	0	2	0	0	2	0	0	2	0	0
S1_89295949	G/A	2	37090318	0.3556	2	0	0	2	0	0	0	0	0	0	0	0	2	0	0	0	2	0	0	0	0	0	2	0	0	2	0	0	0	0	0	0	0	0	0	0	0	2	2	0	2	2	0	2	2
S1_89479333	C/T	2	37273702	0.1000	0	0	0	0	2	0	2	0	0	0	0	0	0	2	0	0	0	2	0	0	0	0	0	0	0	0	0	0	0	0	0	0	0	2	0	0	2	0	0	2	0	0	2	0	0
S1_89780359	A/T	2	37574728	0.1056	0	0	0	0	2	0	2	0	0	0	0	0	0	2	0	0	0	2	0	0	0	0	0	0	0	0	0	0	0	0	0	0	0	2	0	0	2	0	0	2	0	0	2	0	0
S1_89866705	G/C	2	37661074	0.1111	0	0	0	0	2	0	2	0	0	0	0	0	0	2	0	0	0	2	0	0	0	0	0	0	0	0	0	0	0	0	0	0	0	2	0	0	2	0	0	2	0	0	2	0	0
S1_89893634	G/C	2	37688003	0.1056	0	0	0	0	2	0	2	0	0	0	0	0	0	2	0	0	0	2	0	0	0	0	0	0	0	0	0	0	0	0	0	0	0	2	0	0	2	0	0	2	0	0	2	0	0
S1_89900545	A/T	2	37694914	0.2000	0	2	2	0	0	0	0	2	2	0	0	0	0	0	2	0	2	0	0	0	2	0	2	0	0	0	0	0	2	0	0	0	0	0	0	2	0	0	0	0	0	0	0	0	0
S1_89916038	A/T	2	37710407	0.2000	0	2	2	0	0	0	0	2	2	0	0	0	0	0	2	0	2	2	0	0	2	0	2	0	0	0	0	0	2	0	0	0	0	0	0	2	0	0	0	0	0	0	0	0	0
S1_89945545	G/C	2	37739914	0.2833	0	2	2	0	2	0	2	2	2	0	0	0	0	2	2	0	2	2	0	0	2	0	2	0	0	0	0	0	2	0	0	0	0	2	0	2	2	0	0	2	0	0	2	0	0
S1_89946835	A/G	2	37741204	0.1111	0	0	0	0	2	0	2	0	0	0	0	0	0	2	0	0	0	0	0	0	0	0	0	0	0	0	0	0	0	0	0	0	0	2	0	0	2	0	0	2	0	0	2	0	0
S1_90052932	A/G	2	37847301	0.4278	2	0	0	2	0	2	0	0	0	0	0	2	2	0	0	0	0	0	2	0	0	2	0	0	0	2	0	2	0	0	0	0	0	0	0	0	0	2	2	0	2	2	0	2	2
S1_90099959	A/T	2	37894328	0.1000	0	0	0	0	2	0	2	0	0	0	0	0	0	2	0	0	0	0	0	0	0	0	0	0	0	0	0	0	0	0	0	0	0	2	0	0	2	0	0	2	0	0	2	0	0
S1_90100125	T/C	2	37894494	0.1000	0	0	0	0	2	0	2	0	0	0	0	0	0	2	0	0	0	0	0	0	0	0	0	0	0	0	0	0	0	0	0	0	0	2	0	0	2	0	0	2	0	0	2	0	0
S1_90100133	T/C	2	37894502	0.1000	0	0	0	0	2	0	2	0	0	0	0	0	0	2	0	0	0	0	0	0	0	0	0	0	0	0	0	0	0	0	0	0	0	2	0	0	2	0	0	2	0	0	2	0	0
S1_90103613	C/T	2	37897982	0.1056	0	0	0	0	2	0	2	0	0	0	0	0	0	2	0	0	0	0	0	0	0	0	0	0	0	0	0	0	0	0	0	0	0	2	0	0	2	0	0	2	0	0	2	0	0
S1_90208178	T/A	2	38002547	0.4889	0	2	2	0	0	0	0	2	2	2	2	2	0	0	2	2	2	2	0	2	2	0	2	2	2	0	2	0	2	2	2	2	2	0	2	2	0	0	0	0	0	0	0	2	0
S1_90208304	A/T	2	38002673	0.3944	2	0	0	2	0	2	0	0	0	0	2	0	2	0	0	0	0	0	2	0	0	2	0	0	0	2	0	2	0	0	0	0	0	0	0	0	0	2	2	0	2	2	0	0	2
S1_90286131	G/T	2	38080500	0.1056	0	0	0	0	2	0	2	0	0	0	0	0	0	2	0	0	0	0	0	0	0	0	0	0	0	0	0	0	0	0	0	0	0	2	0	0	2	0	0	2	0	0	2	0	0
S1_90286942	A/G	2	38081311	0.1000	0	0	0	0	2	0	2	0	0	0	0	0	0	2	0	0	0	0	0	0	0	0	0	0	0	0	0	0	0	0	0	0	0	2	0	0	2	0	0	2	0	0	2	0	0
S1_90295403	C/T	2	38089772	0.1000	0	0	0	0	2	0	2	0	0	0	0	0	0	2	0	0	0	0	0	0	0	0	0	0	0	0	0	0	0	0	0	0	0	2	0	0	2	0	0	2	0	0	2	0	0
S1_90295483	T/A	2	38089852	0.1000	0	0	0	0	2	0	2	0	0	0	0	0	0	2	0	0	0	0	0	0	0	0	0	0	0	0	0	0	0	0	0	0	0	2	0	0	2	0	0	2	0	0	2	0	0
S1_90341437	C/A	2	38135806	0.1222	0	0	0	0	2	0	2	0	0	0	0	0	0	2	0	0	2	0	0	0	0	0	0	0	0	0	0	0	0	0	0	0	0	2	0	0	2	0	0	2	0	0	2	2	0
S1_90344099	G/A	2	38138468	0.1222	0	0	0	0	2	0	2	0	0	0	0	0	0	2	0	0	2	0	0	0	0	0	0	0	0	0	0	0	0	0	0	0	0	2	0	0	2	0	0	2	0	0	2	2	0
S1_90344104	T/A	2	38138473	0.1222	0	0	0	0	2	0	2	0	0	0	0	0	0	2	0	0	2	0	0	0	0	0	0	0	0	0	0	0	0	0	0	0	0	2	0	0	2	0	0	2	0	0	2	2	0
S1_90344123	G/A	2	38138492	0.1222	0	0	0	0	2	0	2	0	0	0	0	0	0	2	0	0	2	0	0	0	0	0	0	0	0	0	0	0	0	0	0	0	0	2	0	0	2	0	0	2	0	0	2	2	0
S1_90533575	G/A	2	38327944	0.1056	0	0	0	0	2	0	2	0	0	0	0	0	0	2	0	0	0	0	0	0	0	0	0	0	0	0	0	0	0	0	0	0	0	2	0	0	2	0	0	0	0	0	2	0	0
S1_90533577	A/G	2	38327946	0.1278	0	0	0	0	0	0	0	0	0	0	2	0	0	2	0	2	0	0	2	0	2	0	0	0	0	0	0	0	0	0	2	0	0	0	0	0	2	0	0	0	0	0	0	0	2
S1_90649008	T/C	2	38443377	0.0944	0	0	0	0	2	0	2	0	0	0	0	0	0	2	0	0	0	0	0	0	0	0	0	0	0	0	0	0	0	0	0	0	0	2	0	0	2	0	0	0	0	0	2	0	0
S1_90752368	A/C	2	38546737	0.1000	0	0	0	0	2	0	2	0	0	0	0	0	0	2	0	0	0	0	0	0	0	0	0	0	0	0	0	0	0	0	0	0	0	2	0	0	2	0	0	0	0	0	2	0	0
S1_90783261	G/T	2	38577630	0.1056	0	0	0	0	2	0	2	0	0	0	0	0	0	2	0	0	0	0	0	0	0	0	0	0	0	0	0	0	0	0	0	0	0	2	0	0	2	0	0	0	0	0	2	0	0
S1_91004294	T/C	2	38798663	0.1000	0	0	0	0	2	0	2	0	0	0	0	0	0	2	0	0	0	0	0	0	0	0	0	0	0	0	0	0	0	0	0	0	0	2	0	0	2	0	0	0	0	0	2	0	0
S1_91029212	G/C	2	38823581	0.1611	0	0	0	0	0	0	0	0	2	0	2	0	0	0	0	2	0	0	2	0	2	0	0	2	0	0	0	0	0	0	2	2	0	0	2	0	0	0	0	0	0	0	0	0	2
S1_91090987	T/C	2	38885356	0.0944	0	0	0	0	2	0	2	0	0	0	0	0	0	2	0	0	0	0	0	0	0	0	0	0	0	0	0	0	0	0	0	0	0	2	0	0	2	0	0	0	0	0	2	0	0
S1_91357937	A/G	2	39152306	0.3111	0	0	0	0	0	0	0	0	0	2	0	0	0	0	0	2	0	2	0	2	2	2	0	2	2	2	2	0	0	2	2	2	0	0	2	0	0	0	0	0	0	0	0	0	2
S1_91357952	A/G	2	39152321	0.3111	0	0	0	0	0	0	0	0	0	2	0	0	0	0	0	2	0	2	0	2	2	2	0	2	2	2	2	0	0	2	2	2	0	0	2	0	0	0	0	0	0	0	0	0	2
S1_91357972	C/T	2	39152341	0.3111	0	0	0	0	0	0	0	0	0	2	0	0	0	0	0	2	0	2	0	2	2	2	0	2	2	2	2	0	0	2	2	2	0	0	2	0	0	0	0	0	0	0	0	0	2
S1_91358075	T/A	2	39152444	0.3056	0	0	0	0	0	0	0	0	0	2	0	0	0	0	0	2	0	2	0	2	2	2	0	2	2	2	2	0	0	2	2	2	0	0	2	0	0	0	0	0	0	0	0	0	2
S1_91417392	A/G	2	39211761	0.0944	0	0	0	0	2	0	2	0	0	0	0	0	0	2	0	0	0	0	0	0	0	0	0	0	0	0	0	0	0	0	0	0	0	2	0	0	2	0	0	0	0	0	2	0	0
S1_91417396	G/T	2	39211765	0.0944	0	0	0	0	2	0	2	0	0	0	0	0	0	2	0	0	0	0	0	0	0	0	0	0	0	0	0	0	0	0	0	0	0	2	0	0	2	0	0	0	0	0	2	0	0
S1_91417409	T/G	2	39211778	0.0944	0	0	0	0	2	0	2	0	0	0	0	0	0	2	0	0	0	0	0	0	0	0	0	0	0	0	0	0	0	0	0	0	0	2	0	0	2	0	0	0	0	0	2	0	0
S1_91449851	A/T	2	39244220	0.4167	0	2	2	0	2	2	0	0	2	0	2	0	2	2	2	0	0	0	2	0	0	0	2	0	0	0	0	0	0	0	0	0	2	0	0	2	0	2	0	0	0	0	0	2	0
S1_91449897	T/C	2	39244266	0.0944	0	0	0	0	2	0	2	0	0	0	0	0	0	2	0	0	0	0	0	0	0	0	0	0	0	0	0	0	0	0	0	0	0	2	0	0	2	0	0	0	0	0	2	0	0
S1_91459770	C/T	2	39254139	0.0833	0	0	0	0	2	0	2	0	0	0	0	0	0	0	0	0	0	0	0	0	0	0	0	0	0	0	0	0	0	0	0	0	0	2	0	0	2	0	0	0	0	0	2	0	0
S1_91461659	G/A	2	39256028	0.0944	0	0	0	0	2	0	2	0	0	0	0	0	0	2	0	0	0	0	0	0	0	0	0	0	0	0	0	0	0	0	0	0	0	2	0	0	2	0	0	0	0	0	2	0	0
S1_91475368	A/G	2	39269737	0.4278	0	0	0	0	2	0	2	0	0	2	0	2	0	2	0	2	0	2	0	2	2	2	0	2	2	2	2	0	0	2	2	2	0	2	2	0	2	0	0	0	0	0	2	0	2
S1_91513250	G/A	2	39307619	0.4278	0	0	0	0	2	0	2	0	0	2	0	2	0	2	0	2	0	2	0	2	2	2	0	2	2	2	2	0	0	2	2	2	0	2	2	0	2	0	0	0	0	0	2	0	2
S1_91513258	A/C	2	39307627	0.4278	0	0	0	0	2	0	2	0	0	2	0	2	0	2	0	2	0	2	0	2	2	2	0	2	2	2	2	0	0	2	2	2	0	2	2	0	2	0	0	0	0	0	2	0	2
S1_91513435	G/C	2	39307804	0.4278	0	0	0	0	2	0	2	0	0	2	0	2	0	2	0	2	0	2	0	2	2	2	0	2	2	2	2	0	0	2	2	2	0	2	2	0	2	0	0	0	0	0	2	0	2
S1_91516639	A/C	2	39311008	0.4278	0	0	0	0	2	0	2	0	0	2	0	2	0	2	0	2	0	2	0	2	2	2	0	2	2	2	2	0	0	2	2	2	0	2	2	0	2	0	0	0	0	0	2	0	2
S1_91516690	G/A	2	39311059	0.4222	0	0	0	0	2	0	2	0	0	2	0	2	0	2	0	2	0	2	0	2	2	2	0	2	2	2	2	0	0	2	2	2	0	2	2	0	2	0	0	0	0	0	2	0	2
S1_91516795	T/A	2	39311164	0.4278	0	0	0	0	2	0	2	0	0	2	0	2	0	2	0	2	0	2	0	2	2	2	0	2	2	2	2	0	0	2	2	2	0	2	2	0	2	0	0	0	0	0	2	0	2
S1_91623521	C/T	2	39417890	0.0944	0	0	0	0	2	0	2	0	0	0	0	0	0	2	0	0	0	0	0	0	0	0	0	0	0	0	0	0	0	0	0	0	0	2	0	0	2	0	0	0	0	0	2	0	0
S1_91623572	T/A	2	39417941	0.3333	0	0	0	0	0	0	0	0	0	2	0	2	0	0	0	2	0	2	0	2	2	2	0	2	2	2	2	0	0	2	2	2	0	0	2	0	0	0	0	0	0	0	0	0	2
S1_91623575	A/T	2	39417944	0.3333	0	0	0	0	0	0	0	0	0	2	0	2	0	0	0	2	0	2	0	2	2	2	0	2	2	2	2	0	0	2	2	2	0	0	2	0	0	0	0	0	0	0	0	0	2
S1_91623576	G/A	2	39417945	0.3333	0	0	0	0	0	0	0	0	0	2	0	2	0	0	0	2	0	2	0	2	2	2	0	2	2	2	2	0	0	2	2	2	0	0	2	0	0	0	0	0	0	0	0	0	2
S1_91623577	A/T	2	39417946	0.3333	0	0	0	0	0	0	0	0	0	2	0	2	0	0	0	2	0	2	0	2	2	2	0	2	2	2	2	0	0	2	2	2	0	0	2	0	0	0	0	0	0	0	0	0	2
S1_91641236	G/T	2	39435605	0.0944	0	0	0	0	2	0	2	0	0	0	0	0	0	2	0	0	0	0	0	0	0	0	0	0	0	0	0	0	0	0	0	0	0	2	0	0	2	0	0	0	0	0	2	0	0
S1_91641350	A/T	2	39435719	0.3333	0	0	0	0	0	0	0	0	0	2	0	2	0	0	0	2	0	2	0	2	2	2	0	2	2	2	2	0	0	2	2	2	0	0	2	0	0	0	0	0	0	0	0	0	2
S1_91667539	T/C	2	39461908	0.0944	0	0	0	0	2	0	2	0	0	0	0	0	0	2	0	0	0	0	0	0	0	0	0	0	0	0	0	0	0	0	0	0	0	2	0	0	2	0	0	0	0	0	2	0	0
S1_91667613	T/G	2	39461982	0.0889	0	0	0	0	2	0	2	0	0	0	0	0	0	2	0	0	0	0	0	0	0	0	0	0	0	0	0	0	0	0	0	0	0	2	0	0	2	0	0	0	0	0	2	0	0
S1_91667644	A/C	2	39462013	0.4111	0	0	0	0	2	0	2	0	0	2	0	2	0	2	0	2	0	2	0	2	2	2	0	2	2	2	2	0	0	2	2	2	0	2	2	0	2	0	0	0	0	0	2	0	2
S1_91667648	G/T	2	39462017	0.3222	0	0	0	0	0	0	0	0	0	2	0	2	0	0	0	2	0	2	0	2	2	2	0	2	2	2	2	0	0	2	2	2	0	0	2	0	0	0	0	0	0	0	0	0	2
S1_91713463	T/C	2	39507832	0.0889	0	0	0	0	2	0	2	0	0	0	0	0	0	2	0	0	0	0	0	0	0	0	0	0	0	0	0	0	0	0	0	0	0	2	0	0	2	0	0	0	0	0	2	0	0
S1_91785798	G/A	2	39580167	0.0889	0	0	0	0	2	0	2	0	0	0	0	0	0	2	0	0	0	0	0	0	0	0	0	0	0	0	0	0	0	0	0	0	0	2	0	0	2	0	0	0	0	0	2	0	0
S1_91862725	A/G	2	39657094	0.0944	0	0	0	0	2	0	2	0	0	0	0	0	0	2	0	0	0	0	0	0	0	0	0	0	0	0	0	0	0	0	0	0	0	2	0	0	2	0	0	0	0	0	2	0	0
S1_92015740	G/C	2	39810109	0.0944	0	0	0	0	2	0	2	0	0	0	0	0	0	2	0	0	0	0	0	0	0	0	0	0	0	0	0	0	0	0	0	0	0	2	0	0	2	0	0	0	0	0	2	0	0
S1_92015745	A/G	2	39810114	0.0889	0	0	0	0	2	0	2	0	0	0	0	0	0	2	0	0	0	0	0	0	0	0	0	0	0	0	0	0	0	0	0	0	0	2	0	0	2	0	0	0	0	0	2	0	0
S1_92104473	C/T	2	39898842	0.1333	0	0	0	0	2	0	2	0	0	0	0	0	0	2	0	0	0	2	0	0	0	0	0	0	0	0	0	0	0	0	0	0	0	2	0	0	2	2	2	0	0	0	2	0	0
S1_92106672	C/G	2	39901041	0.1667	0	0	0	0	2	0	2	0	0	0	0	0	0	2	0	0	0	2	0	0	0	0	2	0	0	0	0	0	0	0	0	0	0	2	0	0	2	2	2	0	0	0	2	0	0
S1_92149774	A/G	2	39944143	0.1333	0	0	0	0	2	0	2	0	0	0	0	0	0	2	0	0	0	2	0	0	0	0	0	0	0	0	0	0	0	0	0	0	0	2	0	0	2	2	2	0	0	0	2	0	0
S1_92201912	A/T	2	39996281	0.0889	0	0	0	0	2	0	2	0	0	0	0	0	0	2	0	0	0	0	0	0	0	0	0	0	0	0	0	0	0	0	0	0	0	2	0	0	2	0	0	0	0	0	2	0	0
S1_92219410	A/C	2	40013779	0.4000	0	0	0	0	2	0	2	0	0	2	0	0	0	2	0	2	0	2	0	2	2	2	0	2	2	2	2	0	0	2	2	2	0	2	2	0	2	0	0	0	0	0	2	0	2
S1_92219414	A/T	2	40013783	0.4000	0	0	0	0	2	0	2	0	0	2	0	0	0	2	0	2	0	2	0	2	2	2	0	2	2	2	2	0	0	2	2	2	0	2	2	0	2	0	0	0	0	0	2	0	2
S1_92296529	C/T	2	40090898	0.0944	0	0	0	0	2	0	2	0	0	0	0	0	0	2	0	0	0	0	0	0	0	0	0	0	0	0	0	0	0	0	0	0	0	2	0	0	2	0	0	0	0	0	2	0	0
S1_92328852	G/T	2	40123221	0.0944	0	0	0	0	2	0	2	0	0	0	0	0	0	2	0	0	0	0	0	0	0	0	0	0	0	0	0	0	0	0	0	0	0	2	0	0	2	0	0	0	0	0	2	0	0
S1_92397627	G/T	2	40191996	0.0944	0	0	0	0	2	0	2	0	0	0	0	0	0	2	0	0	0	0	0	0	0	0	0	0	0	0	0	0	0	0	0	0	0	2	0	0	2	0	0	0	0	0	2	0	0
S1_92494712	G/C	2	40289081	0.0611	0	0	0	0	0	0	0	0	0	0	0	0	0	0	0	0	0	0	0	0	0	0	0	0	0	0	0	0	0	0	0	0	0	2	0	0	2	0	0	0	0	0	2	0	0
S1_92534008	T/C	2	40328377	0.1222	0	0	0	0	2	0	2	0	0	0	0	0	0	2	0	0	0	2	0	0	0	0	0	0	0	0	0	0	0	0	0	0	0	2	0	0	2	0	0	0	0	0	2	0	0
S1_92553550	C/T	2	40347919	0.1000	0	0	0	0	2	0	2	0	0	0	0	0	0	2	0	0	0	2	0	0	0	0	0	0	0	0	0	0	0	0	0	0	0	2	0	0	2	0	0	0	0	0	2	0	0
S1_92633161	G/A	2	40427530	0.1000	0	2	2	0	0	0	0	2	0	0	0	0	0	0	0	0	0	0	0	0	0	0	0	0	0	0	0	0	0	0	0	0	0	0	0	0	0	0	0	0	0	0	0	0	0
S1_92664046	A/G	2	40458415	0.2056	0	2	2	0	2	0	2	2	0	0	0	0	0	2	2	0	0	2	0	0	0	0	0	0	0	0	0	0	2	0	0	0	0	2	0	0	2	0	0	0	0	0	2	0	0
S1_92802140	T/A	2	40596509	0.1000	0	0	0	0	2	0	2	0	0	0	0	0	0	2	0	0	0	2	0	0	0	0	0	0	0	0	0	0	0	0	0	0	0	2	0	0	2	0	0	0	0	0	2	0	0
S1_92886731	T/C	2	40681100	0.2500	0	2	2	0	2	0	2	2	2	0	0	0	2	2	0	0	0	2	0	0	2	0	0	0	0	0	0	0	0	0	0	0	0	2	0	0	2	0	0	0	0	0	2	0	0
S1_92886740	C/A	2	40681109	0.2500	0	2	2	0	2	0	2	2	2	0	0	0	2	2	0	0	0	2	0	0	2	0	0	0	0	0	0	0	0	0	0	0	0	2	0	0	2	0	0	0	0	0	2	0	0
S1_92991228	A/T	2	40785597	0.1111	0	0	0	0	2	0	2	0	0	0	0	0	0	2	0	0	0	2	0	0	0	0	0	0	0	0	0	0	0	0	0	0	0	2	0	0	2	0	0	0	0	0	2	0	0
S1_93048712	G/A	2	40843081	0.1111	0	0	0	0	2	0	2	0	0	0	0	0	0	2	0	0	0	2	0	0	0	0	0	0	0	0	0	0	0	0	0	0	0	2	0	0	2	0	0	0	0	0	2	0	0
S1_93048728	A/G	2	40843097	0.1111	0	0	0	0	2	0	2	0	0	0	0	0	0	2	0	0	0	2	0	0	0	0	0	0	0	0	0	0	0	0	0	0	0	2	0	0	2	0	0	0	0	0	2	0	0
S1_93064124	G/A	2	40858493	0.1111	0	0	0	0	2	0	2	0	0	0	0	0	0	2	0	0	0	2	0	0	0	0	0	0	0	0	0	0	0	0	0	0	0	2	0	0	2	0	0	0	0	0	2	0	0
S1_93079592	A/T	2	40873961	0.1111	0	0	0	0	2	0	2	0	0	0	0	0	0	2	0	0	0	2	0	0	0	0	0	0	0	0	0	0	0	0	0	0	0	2	0	0	2	0	0	0	0	0	2	0	0
S1_93091273	C/T	2	40885642	0.1056	0	0	0	0	2	0	2	0	0	0	0	0	0	2	0	0	0	2	0	0	0	0	0	0	0	0	0	0	0	0	0	0	0	2	0	0	2	0	0	0	0	0	2	0	0
S1_93091327	A/G	2	40885696	0.1111	0	0	0	0	2	0	2	0	0	0	0	0	0	2	0	0	0	2	0	0	0	0	0	0	0	0	0	0	0	0	0	0	0	2	0	0	2	0	0	0	0	0	2	0	0
S1_93129732	A/C	2	40924101	0.1111	0	0	0	0	2	0	2	0	0	0	0	0	0	2	0	0	0	2	0	0	0	0	0	0	0	0	0	0	0	0	0	0	0	2	0	0	2	0	0	0	0	0	2	0	0
S1_93170376	G/A	2	40964745	0.1056	0	0	0	0	2	0	2	0	0	0	0	0	0	2	0	0	0	2	0	0	0	0	0	0	0	0	0	0	0	0	0	0	0	2	0	0	2	0	0	0	0	0	2	0	0
S1_93204989	C/T	2	40999358	0.1111	0	0	0	0	2	0	2	0	0	0	0	0	0	2	0	0	0	2	0	0	0	0	0	0	0	0	0	0	0	0	0	0	0	2	0	0	2	0	0	0	0	0	2	0	0
S1_93256440	A/T	2	41050809	0.1056	0	0	0	0	2	0	2	0	0	0	0	0	0	2	0	0	0	2	0	0	0	0	0	0	0	0	0	0	0	0	0	0	0	2	0	0	2	0	0	0	0	0	2	0	0
S1_93341598	T/C	2	41135967	0.1444	0	0	0	0	2	0	2	2	0	0	0	0	0	2	0	0	0	2	0	0	0	0	0	0	0	0	0	0	0	0	0	0	0	2	0	0	2	0	0	0	0	0	2	0	0
S1_93446192	A/C	2	41240561	0.3333	0	0	0	0	2	0	2	0	0	2	0	0	0	2	2	0	0	2	0	2	0	0	0	2	2	0	0	0	2	2	2	2	2	2	2	0	2	0	0	0	0	0	2	0	0
S1_93446193	C/A	2	41240562	0.4000	0	0	0	0	2	0	2	2	0	2	0	0	0	2	2	0	0	2	0	2	0	0	0	2	2	0	0	0	2	2	2	2	2	2	2	0	2	0	0	0	0	0	2	0	0
S1_93459993	C/G	2	41254362	0.3111	0	2	2	0	0	0	0	0	0	2	0	0	0	0	2	0	0	0	0	2	0	0	0	2	2	0	0	0	2	2	2	2	2	0	2	0	0	0	0	0	0	0	0	0	0
S1_93460054	T/C	2	41254423	0.1056	0	0	0	0	2	0	2	0	0	0	0	0	0	2	0	0	0	2	0	0	0	0	0	0	0	0	0	0	0	0	0	0	0	2	0	0	2	0	0	0	0	0	2	0	0
S1_93481185	T/A	2	41275554	0.3111	0	2	2	0	0	0	0	0	0	2	0	0	0	0	2	0	0	0	0	2	0	0	0	2	2	0	0	0	2	2	2	2	2	0	2	0	0	0	0	0	0	0	0	0	0
S1_93492025	G/T	2	41286394	0.3111	0	2	2	0	0	0	0	0	0	2	0	0	0	0	2	0	0	0	0	2	0	0	0	2	2	0	0	0	2	2	2	2	2	0	2	0	0	0	0	0	0	0	0	0	0
S1_93492116	G/T	2	41286485	0.1056	0	0	0	0	2	0	2	0	0	0	0	0	0	2	0	0	0	2	0	0	0	0	0	0	0	0	0	0	0	0	0	0	0	2	0	0	2	0	0	0	0	0	2	0	0
S1_93595081	T/C	2	41389450	0.1111	0	0	0	0	2	0	2	0	0	0	0	0	0	2	0	0	0	2	0	0	0	0	0	0	0	0	0	0	0	0	0	0	0	2	0	0	2	0	0	0	0	0	2	0	0
S1_93644567	G/C	2	41438936	0.0500	0	2	2	0	0	0	0	2	0	0	0	0	0	0	0	0	0	0	0	0	0	0	0	0	0	0	0	0	0	0	0	0	0	0	0	0	0	0	0	0	0	0	0	0	0
S1_93644586	C/T	2	41438955	0.4556	2	0	0	2	0	2	0	0	0	0	2	0	0	0	0	2	2	0	2	0	0	2	2	0	0	2	2	2	0	0	0	0	0	0	0	0	0	2	2	2	2	2	0	2	2
S1_93692863	T/A	2	41487232	0.1056	0	0	0	0	2	0	2	0	0	0	0	0	0	2	0	0	0	2	0	0	0	0	0	0	0	0	0	0	0	0	0	0	0	2	0	0	2	0	0	0	0	0	2	0	0
S1_93692873	G/T	2	41487242	0.1056	0	0	0	0	2	0	2	0	0	0	0	0	0	2	0	0	0	2	0	0	0	0	0	0	0	0	0	0	0	0	0	0	0	2	0	0	2	0	0	0	0	0	2	0	0
S1_93706172	T/C	2	41500541	0.1056	0	0	0	0	2	0	2	0	0	0	0	0	0	2	0	0	0	2	0	0	0	0	0	0	0	0	0	0	0	0	0	0	0	2	0	0	2	0	0	0	0	0	2	0	0
S1_93759789	A/G	2	41554158	0.1111	0	0	0	0	2	0	2	0	0	0	0	0	0	2	0	0	0	2	0	0	0	0	0	0	0	0	0	0	0	0	0	0	0	2	0	0	2	0	0	0	0	0	2	0	0
S1_93759804	C/T	2	41554173	0.1056	0	0	0	0	2	0	2	0	0	0	0	0	0	2	0	0	0	2	0	0	0	0	0	0	0	0	0	0	0	0	0	0	0	2	0	0	2	0	0	0	0	0	2	0	0
S1_93759870	C/T	2	41554239	0.1056	0	0	0	0	2	0	2	0	0	0	0	0	0	2	0	0	0	2	0	0	0	0	0	0	0	0	0	0	0	0	0	0	0	2	0	0	2	0	0	0	0	0	2	0	0
S1_93859317	A/G	2	41653686	0.3278	0	2	2	0	0	0	0	2	2	2	0	0	0	0	2	0	0	0	0	2	2	0	0	2	2	0	0	0	2	2	2	0	2	0	2	2	0	0	0	0	0	0	0	0	0
S1_93859318	G/A	2	41653687	0.3278	0	2	2	0	0	0	0	2	2	2	0	0	0	0	2	0	0	0	0	2	2	0	0	2	2	0	0	0	2	2	2	0	2	0	2	2	0	0	0	0	0	0	0	0	0
S1_93896754	A/G	2	41691123	0.1056	0	0	0	0	2	0	2	0	0	0	0	0	0	2	0	0	0	2	0	0	0	0	0	0	0	0	0	0	0	0	0	0	0	2	0	0	2	0	0	0	0	0	2	0	0
S1_93942615	C/T	2	41736984	0.1056	0	0	0	0	2	0	2	0	0	0	0	0	0	2	0	0	0	2	0	0	0	0	0	0	0	0	0	0	0	0	0	0	0	2	0	0	2	0	0	0	0	0	2	0	0
S1_94024788	C/T	2	41819157	0.4444	0	2	2	0	2	0	2	2	2	2	0	2	0	2	2	0	0	2	0	2	2	0	0	2	2	0	0	0	2	2	2	0	2	2	2	2	2	0	0	0	0	0	2	0	0
S1_94024825	T/G	2	41819194	0.4444	0	2	2	0	2	0	2	2	2	2	0	2	0	2	2	0	0	2	0	2	2	0	0	2	2	0	0	0	2	2	2	0	2	2	2	2	2	0	0	0	0	0	2	0	0
S1_94024833	G/A	2	41819202	0.4444	0	2	2	0	2	0	2	2	2	2	0	2	0	2	2	0	0	2	0	2	2	0	0	2	2	0	0	0	2	2	2	0	2	2	2	2	2	0	0	0	0	0	2	0	0
S1_94059005	T/A	2	41853374	0.1056	0	0	0	0	2	0	2	0	0	0	0	0	0	2	0	0	0	2	0	0	0	0	0	0	0	0	0	0	0	0	0	0	0	2	0	0	2	0	0	0	0	0	2	0	0
S1_94069610	A/G	2	41863979	0.1056	0	0	0	0	2	0	2	0	0	0	0	0	0	2	0	0	0	2	0	0	0	0	0	0	0	0	0	0	0	0	0	0	0	2	0	0	2	0	0	0	0	0	2	0	0
S1_94082882	G/T	2	41877251	0.1000	0	0	0	0	2	0	2	0	0	0	0	0	0	2	0	0	0	2	0	0	0	0	0	0	0	0	0	0	0	0	0	0	0	2	0	0	2	0	0	0	0	0	2	0	0
S1_94132227	T/G	2	41926596	0.1000	0	0	0	0	2	0	2	0	0	0	0	0	0	2	0	0	0	2	0	0	0	0	0	0	0	0	0	0	0	0	0	0	0	2	0	0	2	0	0	0	0	0	2	0	0
S1_94132300	T/A	2	41926669	0.1000	0	0	0	0	2	0	2	0	0	0	0	0	0	2	0	0	0	2	0	0	0	0	0	0	0	0	0	0	0	0	0	0	0	2	0	0	2	0	0	0	0	0	2	0	0
S1_94165474	C/T	2	41959843	0.1000	0	0	0	0	2	0	2	0	0	0	0	0	0	2	0	0	0	2	0	0	0	0	0	0	0	0	0	0	0	0	0	0	0	2	0	0	2	0	0	0	0	0	2	0	0
S1_94165682	C/A	2	41960051	0.1000	0	0	0	0	2	0	2	0	0	0	0	0	0	2	0	0	0	2	0	0	0	0	0	0	0	0	0	0	0	0	0	0	0	2	0	0	2	0	0	0	0	0	2	0	0
S1_94165722	C/T	2	41960091	0.1556	0	0	0	0	2	0	2	0	2	0	0	0	2	2	0	0	0	2	0	0	2	0	0	0	0	0	0	0	0	0	0	0	0	2	0	0	2	0	0	0	0	0	2	0	0
S1_94173572	T/G	2	41967941	0.1000	0	0	0	0	2	0	2	0	0	0	0	0	0	2	0	0	0	2	0	0	0	0	0	0	0	0	0	0	0	0	0	0	0	2	0	0	2	0	0	0	0	0	2	0	0
S1_94287221	T/C	2	42081590	0.1056	0	0	0	0	2	0	2	0	0	0	0	0	0	2	0	0	0	2	0	0	0	0	0	0	0	0	0	0	0	0	0	0	0	2	0	0	2	0	0	0	0	0	2	0	0
S1_94287412	T/C	2	42081781	0.1000	0	0	0	0	2	0	2	0	0	0	0	0	0	2	0	0	0	2	0	0	0	0	0	0	0	0	0	0	0	0	0	0	0	2	0	0	2	0	0	0	0	0	2	0	0
S1_94287415	T/C	2	42081784	0.1000	0	0	0	0	2	0	2	0	0	0	0	0	0	2	0	0	0	2	0	0	0	0	0	0	0	0	0	0	0	0	0	0	0	2	0	0	2	0	0	0	0	0	2	0	0
S1_94287437	G/C	2	42081806	0.1000	0	0	0	0	2	0	2	0	0	0	0	0	0	2	0	0	0	2	0	0	0	0	0	0	0	0	0	0	0	0	0	0	0	2	0	0	2	0	0	0	0	0	2	0	0
S1_94388707	T/G	2	42183076	0.1000	0	0	0	0	2	0	2	0	0	0	0	0	0	2	0	0	0	2	0	0	0	0	0	0	0	0	0	0	0	0	0	0	0	2	0	0	2	0	0	0	0	0	2	0	0
S1_94468692	C/G	2	42263061	0.0944	0	0	0	0	2	0	2	0	0	0	0	0	0	2	0	0	0	2	0	0	0	0	0	0	0	0	0	0	0	0	0	0	0	2	0	0	2	0	0	0	0	0	2	0	0
S1_94474643	T/C	2	42269012	0.1000	0	0	0	0	2	0	2	0	0	0	0	0	0	2	0	0	0	2	0	0	0	0	0	0	0	0	0	0	0	0	0	0	0	2	0	0	2	0	0	0	0	0	2	0	0
S1_94486746	T/C	2	42281115	0.0944	0	0	0	0	2	0	2	0	0	0	0	0	0	2	0	0	0	2	0	0	0	0	0	0	0	0	0	0	0	0	0	0	0	2	0	0	2	0	0	0	0	0	2	0	0
S1_94486767	C/A	2	42281136	0.0944	0	0	0	0	2	0	2	0	0	0	0	0	0	2	0	0	0	2	0	0	0	0	0	0	0	0	0	0	0	0	0	0	0	2	0	0	2	0	0	0	0	0	2	0	0
S1_94486773	G/T	2	42281142	0.0944	0	0	0	0	2	0	2	0	0	0	0	0	0	2	0	0	0	2	0	0	0	0	0	0	0	0	0	0	0	0	0	0	0	2	0	0	2	0	0	0	0	0	2	0	0
S1_94486800	A/G	2	42281169	0.1111	0	0	0	0	2	0	2	0	0	0	0	0	0	2	0	0	0	2	0	0	0	0	0	0	0	0	0	0	0	0	0	0	0	2	0	0	2	0	0	0	0	0	2	0	0
S1_94497058	T/C	2	42291427	0.1111	0	0	0	0	2	0	2	0	0	0	0	0	0	2	0	0	0	2	0	0	0	0	0	0	0	0	0	0	0	0	0	0	0	2	0	0	2	0	0	0	0	0	2	0	0
S1_94521276	G/T	2	42315645	0.1000	0	0	0	0	2	0	0	0	0	0	0	0	2	0	0	0	0	0	2	0	0	0	0	0	0	2	0	0	0	0	2	0	0	0	0	0	0	0	0	0	0	2	2	0	0
S1_94587649	C/G	2	42382018	0.1111	0	0	0	0	2	0	2	0	0	0	0	0	0	2	0	0	0	2	0	0	0	0	0	0	0	0	0	0	0	0	0	0	0	2	0	0	2	0	0	0	0	0	2	0	0
S1_94596055	T/C	2	42390424	0.1111	0	0	0	0	2	0	2	0	0	0	0	0	0	2	0	0	0	2	0	0	0	0	0	0	0	0	0	0	0	0	0	0	0	2	0	0	2	0	0	0	0	0	2	0	0
S1_94612359	A/T	2	42406728	0.1111	0	0	0	0	2	0	2	0	0	0	0	0	0	2	0	0	0	2	0	0	0	0	0	0	0	0	0	0	0	0	0	0	0	2	0	0	2	0	0	0	0	0	2	0	0
S1_94644601	G/A	2	42438970	0.0944	0	0	0	0	2	0	2	0	0	0	0	0	0	2	0	0	0	2	0	0	0	0	0	0	0	0	0	0	0	0	0	0	0	2	0	0	2	0	0	0	0	0	2	0	0
S1_94676841	C/T	2	42471210	0.0944	0	0	0	0	2	0	2	0	0	0	0	0	0	2	0	0	0	2	0	0	0	0	0	0	0	0	0	0	0	0	0	0	0	2	0	0	2	0	0	0	0	0	2	0	0
S1_94682363	T/C	2	42476732	0.0889	0	0	0	0	2	0	2	0	0	0	0	0	0	2	0	0	0	2	0	0	0	0	0	0	0	0	0	0	0	0	0	0	0	2	0	0	2	0	0	0	0	0	2	0	0
S1_94695723	T/C	2	42490092	0.0944	0	0	0	0	2	0	2	0	0	0	0	0	0	2	0	0	0	2	0	0	0	0	0	0	0	0	0	0	0	0	0	0	0	2	0	0	2	0	0	0	0	0	2	0	0
S1_94747678	T/C	2	42542047	0.0944	0	0	0	0	2	0	2	0	0	0	0	0	0	2	0	0	0	2	0	0	0	0	0	0	0	0	0	0	0	0	0	0	0	2	0	0	2	0	0	0	0	0	2	0	0
S1_94805857	T/C	2	42600226	0.0944	0	0	0	0	2	0	2	0	0	0	0	0	0	2	0	0	0	2	0	0	0	0	0	0	0	0	0	0	0	0	0	0	0	2	0	0	2	0	0	0	0	0	2	0	0
S1_94805861	G/A	2	42600230	0.0944	0	0	0	0	2	0	2	0	0	0	0	0	0	2	0	0	0	2	0	0	0	0	0	0	0	0	0	0	0	0	0	0	0	2	0	0	2	0	0	0	0	0	2	0	0
S1_94805885	C/T	2	42600254	0.0944	0	0	0	0	2	0	2	0	0	0	0	0	0	2	0	0	0	2	0	0	0	0	0	0	0	0	0	0	0	0	0	0	0	2	0	0	2	0	0	0	0	0	2	0	0
S1_95088191	G/A	2	42882560	0.1000	0	0	0	0	2	0	2	0	0	0	0	0	0	2	0	0	0	2	0	0	0	0	0	0	0	0	0	0	0	0	0	0	0	2	0	0	2	0	0	0	0	2	2	0	0
S1_95088328	C/T	2	42882697	0.1000	0	0	0	0	2	0	2	0	0	0	0	0	0	2	0	0	0	2	0	0	0	0	0	0	0	0	0	0	0	0	0	0	0	2	0	0	2	0	0	0	0	2	2	0	0
S1_95089196	G/A	2	42883565	0.1000	0	0	0	0	2	0	2	0	0	0	0	0	0	2	0	0	0	2	0	0	0	0	0	0	0	0	0	0	0	0	0	0	0	2	0	0	2	0	0	0	0	2	2	0	0
S1_95090665	T/C	2	42885034	0.1000	0	0	0	0	2	0	2	0	0	0	0	0	0	2	0	0	0	2	0	0	0	0	0	0	0	0	0	0	0	0	0	0	0	2	0	0	2	0	0	0	0	2	2	0	0
S1_95093701	A/G	2	42888070	0.1000	0	0	0	0	2	0	2	0	0	0	0	0	0	2	0	0	0	2	0	0	0	0	0	0	0	0	0	0	0	0	0	0	0	2	0	0	2	0	0	0	0	2	2	0	0
S1_95093729	T/C	2	42888098	0.1000	0	0	0	0	2	0	2	0	0	0	0	0	0	2	0	0	0	2	0	0	0	0	0	0	0	0	0	0	0	0	0	0	0	2	0	0	2	0	0	0	0	2	2	0	0
S1_95095294	G/A	2	42889663	0.1000	0	0	0	0	2	0	2	0	0	0	0	0	0	2	0	0	0	2	0	0	0	0	0	0	0	0	0	0	0	0	0	0	0	2	0	0	2	0	0	0	0	2	2	0	0
S1_95095492	G/C	2	42889861	0.1000	0	0	0	0	2	0	2	0	0	0	0	0	0	2	0	0	0	2	0	0	0	0	0	0	0	0	0	0	0	0	0	0	0	2	0	0	2	0	0	0	0	2	2	0	0
S1_95101559	T/A	2	42895928	0.2056	0	0	0	2	2	0	2	0	2	2	2	0	0	2	0	0	0	2	0	2	0	2	0	2	0	0	0	0	0	0	0	2	0	2	0	0	2	0	0	0	0	2	2	0	0
S1_95101618	A/T	2	42895987	0.1000	0	0	0	0	2	0	2	0	0	0	0	0	0	2	0	0	0	2	0	0	0	0	0	0	0	0	0	0	0	0	0	0	0	2	0	0	2	0	0	0	0	2	2	0	0
S1_95103365	T/A	2	42897734	0.1000	0	0	0	0	2	0	2	0	0	0	0	0	0	2	0	0	0	2	0	0	0	0	0	0	0	0	0	0	0	0	0	0	0	2	0	0	2	0	0	0	0	2	2	0	0
S1_95103488	C/A	2	42897857	0.1000	0	0	0	0	2	0	2	0	0	0	0	0	0	2	0	0	0	2	0	0	0	0	0	0	0	0	0	0	0	0	0	0	0	2	0	0	2	0	0	0	0	2	2	0	0
S1_95181252	G/C	2	42975621	0.1000	0	0	0	0	2	0	2	0	0	0	0	0	0	2	0	0	0	2	0	0	0	0	0	0	0	0	0	0	0	0	0	0	0	2	0	0	2	0	0	0	0	2	2	0	0
S1_95190072	G/A	2	42984441	0.1000	0	0	0	0	2	0	2	0	0	0	0	0	0	2	0	0	0	2	0	0	0	0	0	0	0	0	0	0	0	0	0	0	0	2	0	0	2	0	0	0	0	2	2	0	0
S1_95190463	T/A	2	42984832	0.0944	0	0	0	0	2	0	2	0	0	0	0	0	0	2	0	0	0	2	0	0	0	0	0	0	0	0	0	0	0	0	0	0	0	2	0	0	2	0	0	0	0	2	2	0	0
S1_95190502	T/A	2	42984871	0.0944	0	0	0	0	2	0	2	0	0	0	0	0	0	2	0	0	0	2	0	0	0	0	0	0	0	0	0	0	0	0	0	0	0	2	0	0	2	0	0	0	0	2	2	0	0
S1_95244486	G/C	2	43038855	0.1000	0	0	0	0	2	0	2	0	0	0	0	0	0	2	0	0	0	2	0	0	0	0	0	0	0	0	0	0	0	0	0	0	0	2	0	0	2	0	0	0	0	2	2	0	0
S1_95244494	T/C	2	43038863	0.1000	0	0	0	0	2	0	2	0	0	0	0	0	0	2	0	0	0	2	0	0	0	0	0	0	0	0	0	0	0	0	0	0	0	2	0	0	2	0	0	0	0	2	2	0	0
S1_95244625	G/A	2	43038994	0.1000	0	0	0	0	2	0	2	0	0	0	0	0	0	2	0	0	0	2	0	0	0	0	0	0	0	0	0	0	0	0	0	0	0	2	0	0	2	0	0	0	0	2	2	0	0
S1_95244633	T/C	2	43039002	0.1000	0	0	0	0	2	0	2	0	0	0	0	0	0	2	0	0	0	2	0	0	0	0	0	0	0	0	0	0	0	0	0	0	0	2	0	0	2	0	0	0	0	2	2	0	0
S1_95244640	G/A	2	43039009	0.1000	0	0	0	0	2	0	2	0	0	0	0	0	0	2	0	0	0	2	0	0	0	0	0	0	0	0	0	0	0	0	0	0	0	2	0	0	2	0	0	0	0	2	2	0	0
S1_95278274	A/G	2	43072643	0.1000	0	0	0	0	2	0	2	0	0	0	0	0	0	2	0	0	0	2	0	0	0	0	0	0	0	0	0	0	0	0	0	0	0	2	0	0	2	0	0	0	0	2	2	0	0
S1_95278321	A/T	2	43072690	0.1000	0	0	0	0	2	0	2	0	0	0	0	0	0	2	0	0	0	2	0	0	0	0	0	0	0	0	0	0	0	0	0	0	0	2	0	0	2	0	0	0	0	2	2	0	0
S1_95318133	A/T	2	43112502	0.1000	0	0	0	0	2	0	2	0	0	0	0	0	0	2	0	0	0	2	0	0	0	0	0	0	0	0	0	0	0	0	0	0	0	2	0	0	2	0	0	0	0	2	2	0	0
S1_95318146	T/A	2	43112515	0.1000	0	0	0	0	2	0	2	0	0	0	0	0	0	2	0	0	0	2	0	0	0	0	0	0	0	0	0	0	0	0	0	0	0	2	0	0	2	0	0	0	0	2	2	0	0
S1_95453855	A/T	2	43248224	0.1056	0	0	0	0	2	0	2	0	0	0	0	0	0	2	0	0	0	2	0	0	0	0	0	0	0	0	0	0	0	0	0	0	0	2	0	0	2	0	0	0	0	2	2	0	0
S1_95453861	G/A	2	43248230	0.1056	0	0	0	0	2	0	2	0	0	0	0	0	0	2	0	0	0	2	0	0	0	0	0	0	0	0	0	0	0	0	0	0	0	2	0	0	2	0	0	0	0	2	2	0	0
S1_95462723	C/A	2	43257092	0.1000	0	0	0	0	2	0	2	0	0	0	0	0	0	2	0	0	0	2	0	0	0	0	0	0	0	0	0	0	0	0	0	0	0	2	0	0	2	0	0	0	0	2	2	0	0
S1_95462729	A/T	2	43257098	0.1000	0	0	0	0	2	0	2	0	0	0	0	0	0	2	0	0	0	2	0	0	0	0	0	0	0	0	0	0	0	0	0	0	0	2	0	0	2	0	0	0	0	2	2	0	0
S1_95462736	T/A	2	43257105	0.1000	0	0	0	0	2	0	2	0	0	0	0	0	0	2	0	0	0	2	0	0	0	0	0	0	0	0	0	0	0	0	0	0	0	2	0	0	2	0	0	0	0	2	2	0	0
S1_95464303	T/A	2	43258672	0.1000	0	0	0	0	2	0	2	0	0	0	0	0	0	2	0	0	0	2	0	0	0	0	0	0	0	0	0	0	0	0	0	0	0	2	0	0	2	0	0	0	0	2	2	0	0
S1_95505116	G/T	2	43299485	0.1000	0	0	0	0	2	0	2	0	0	0	0	0	0	2	0	0	0	2	0	0	0	0	0	0	0	0	0	0	0	0	0	0	0	2	0	0	2	0	0	0	0	2	2	0	0
S1_95521603	A/G	2	43315972	0.1000	0	0	0	0	2	0	2	0	0	0	0	0	0	2	0	0	0	2	0	0	0	0	0	0	0	0	0	0	0	0	0	0	0	2	0	0	2	0	0	0	0	2	2	0	0
S1_95521612	C/G	2	43315981	0.1000	0	0	0	0	2	0	2	0	0	0	0	0	0	2	0	0	0	2	0	0	0	0	0	0	0	0	0	0	0	0	0	0	0	2	0	0	2	0	0	0	0	2	2	0	0
S1_95540929	C/T	2	43335298	0.1000	0	0	0	0	2	0	2	0	0	0	0	0	0	2	0	0	0	2	0	0	0	0	0	0	0	0	0	0	0	0	0	0	0	2	0	0	2	0	0	0	0	2	2	0	0
S1_95566593	G/C	2	43360962	0.1000	0	0	0	0	2	0	2	0	0	0	0	0	0	2	0	0	0	2	0	0	0	0	0	0	0	0	0	0	0	0	0	0	0	2	0	0	2	0	0	0	0	2	2	0	0
S1_95566777	T/G	2	43361146	0.1000	0	0	0	0	2	0	2	0	0	0	0	0	0	2	0	0	0	2	0	0	0	0	0	0	0	0	0	0	0	0	0	0	0	2	0	0	2	0	0	0	0	2	2	0	0
S1_95701362	G/C	2	43495731	0.1000	0	0	0	0	2	0	2	0	0	0	0	0	0	2	0	0	0	2	0	0	0	0	0	0	0	0	0	0	0	0	0	0	0	2	0	0	2	0	0	0	0	2	2	0	0
S1_95909632	T/C	2	43704001	0.1000	0	0	0	0	2	0	2	0	0	0	0	0	0	2	0	0	0	2	0	0	0	0	0	0	0	0	0	0	0	0	0	0	0	2	0	0	2	0	0	0	0	2	2	0	0
S1_95909704	G/A	2	43704073	0.1000	0	0	0	0	2	0	2	0	0	0	0	0	0	2	0	0	0	2	0	0	0	0	0	0	0	0	0	0	0	0	0	0	0	2	0	0	2	0	0	0	0	2	2	0	0
S1_95909794	A/G	2	43704163	0.1000	0	0	0	0	2	0	2	0	0	0	0	0	0	2	0	0	0	2	0	0	0	0	0	0	0	0	0	0	0	0	0	0	0	2	0	0	2	0	0	0	0	2	2	0	0
S1_95913957	A/G	2	43708326	0.1000	0	0	0	0	2	0	2	0	0	0	0	0	0	2	0	0	0	2	0	0	0	0	0	0	0	0	0	0	0	0	0	0	0	2	0	0	2	0	0	0	0	2	2	0	0
S1_95937405	C/G	2	43731774	0.1000	0	0	0	0	2	0	2	0	0	0	0	0	0	2	0	0	0	2	0	0	0	0	0	0	0	0	0	0	0	0	0	0	0	2	0	0	2	0	0	0	0	2	2	0	0
S1_95937501	G/A	2	43731870	0.1000	0	0	0	0	2	0	2	0	0	0	0	0	0	2	0	0	0	2	0	0	0	0	0	0	0	0	0	0	0	0	0	0	0	2	0	0	2	0	0	0	0	2	2	0	0
S1_95937523	T/C	2	43731892	0.1000	0	0	0	0	2	0	2	0	0	0	0	0	0	2	0	0	0	2	0	0	0	0	0	0	0	0	0	0	0	0	0	0	0	2	0	0	2	0	0	0	0	2	2	0	0
S1_95946575	A/G	2	43740944	0.1000	0	0	0	0	2	0	2	0	0	0	0	0	0	2	0	0	0	2	0	0	0	0	0	0	0	0	0	0	0	0	0	0	0	2	0	0	2	0	0	0	0	2	2	0	0
S1_95946669	T/A	2	43741038	0.1000	0	0	0	0	2	0	2	0	0	0	0	0	0	2	0	0	0	2	0	0	0	0	0	0	0	0	0	0	0	0	0	0	0	2	0	0	2	0	0	0	0	2	2	0	0
S1_95948838	C/T	2	43743207	0.1000	0	0	0	0	2	0	2	0	0	0	0	0	0	2	0	0	0	2	0	0	0	0	0	0	0	0	0	0	0	0	0	0	0	2	0	0	2	0	0	0	0	2	2	0	0
S1_95969007	T/A	2	43763376	0.1000	0	0	0	0	2	0	2	0	0	0	0	0	0	2	0	0	0	2	0	0	0	0	0	0	0	0	0	0	0	0	0	0	0	2	0	0	2	0	0	0	0	2	2	0	0
S1_95969113	A/G	2	43763482	0.1000	0	0	0	0	2	0	2	0	0	0	0	0	0	2	0	0	0	2	0	0	0	0	0	0	0	0	0	0	0	0	0	0	0	2	0	0	2	0	0	0	0	2	2	0	0
S1_95969143	C/T	2	43763512	0.1000	0	0	0	0	2	0	2	0	0	0	0	0	0	2	0	0	0	2	0	0	0	0	0	0	0	0	0	0	0	0	0	0	0	2	0	0	2	0	0	0	0	2	2	0	0
S1_96119487	C/T	2	43913856	0.1000	0	0	0	0	2	0	2	0	0	0	0	0	0	2	0	0	0	2	0	0	0	0	0	0	0	0	0	0	0	0	0	0	0	2	0	0	2	0	0	0	0	2	2	0	0
S1_96125043	T/C	2	43919412	0.1222	0	2	2	0	0	0	0	2	0	0	0	0	0	0	0	0	0	0	0	0	0	0	0	0	0	0	2	0	0	0	0	0	0	0	0	0	0	0	0	0	0	0	0	0	0
S1_96125068	T/C	2	43919437	0.1222	0	2	2	0	0	0	0	2	0	0	0	0	0	0	0	0	0	0	0	0	0	0	0	0	0	0	2	0	0	0	0	0	0	0	0	0	0	0	0	0	0	0	0	0	0
S1_96125077	C/T	2	43919446	0.1222	0	2	2	0	0	0	0	2	0	0	0	0	0	0	0	0	0	0	0	0	0	0	0	0	0	0	2	0	0	0	0	0	0	0	0	0	0	0	0	0	0	0	0	0	0
S1_96125097	C/T	2	43919466	0.1222	0	2	2	0	0	0	0	2	0	0	0	0	0	0	0	0	0	0	0	0	0	0	0	0	0	0	2	0	0	0	0	0	0	0	0	0	0	0	0	0	0	0	0	0	0
S1_96132863	T/C	2	43927232	0.1000	0	0	0	0	2	0	2	0	0	0	0	0	0	2	0	0	0	2	0	0	0	0	0	0	0	0	0	0	0	0	0	0	0	2	0	0	2	0	0	0	0	2	2	0	0
S1_96155037	A/G	2	43949406	0.3944	0	0	0	0	2	2	2	0	0	2	0	2	2	2	2	2	2	2	0	2	0	0	2	2	2	0	0	0	2	2	2	2	2	2	2	0	2	0	0	0	0	2	2	0	0
S1_96223961	T/C	2	44018330	0.3000	0	0	0	0	0	2	0	0	0	2	0	2	2	0	2	2	2	0	0	2	0	0	2	2	2	0	0	0	2	2	2	2	2	0	2	0	0	0	0	0	0	0	0	0	0
S1_96238698	G/A	2	44033067	0.3111	0	0	0	0	0	2	0	0	0	2	0	2	2	0	0	2	2	0	0	2	0	0	2	2	2	0	2	0	0	2	2	2	2	0	2	0	0	2	0	0	2	0	0	0	0
S1_96238853	A/T	2	44033222	0.4000	0	0	0	0	2	2	2	0	0	2	0	2	2	2	2	2	2	2	0	2	0	0	2	2	2	0	0	0	2	2	2	2	2	2	2	0	2	0	0	0	0	2	2	0	0
S1_96294106	G/A	2	44088475	0.1056	0	0	0	0	2	0	2	0	0	0	0	0	0	2	0	0	0	2	0	0	0	0	0	0	0	0	0	0	0	0	0	0	0	2	0	0	2	0	0	0	0	2	2	0	0
S1_96294157	G/T	2	44088526	0.1056	0	0	0	0	2	0	2	0	0	0	0	0	0	2	0	0	0	2	0	0	0	0	0	0	0	0	0	0	0	0	0	0	0	2	0	0	2	0	0	0	0	2	2	0	0
S1_96329664	T/C	2	44124033	0.1000	0	0	0	0	2	0	2	0	0	0	0	0	0	2	0	0	0	2	0	0	0	0	0	0	0	0	0	0	0	0	0	0	0	2	0	0	2	0	0	0	0	2	2	0	0
S1_96329691	T/C	2	44124060	0.2778	0	0	0	0	0	2	0	0	0	2	0	2	2	0	0	2	2	0	0	2	0	0	2	2	2	0	0	0	0	2	2	2	2	0	2	0	0	0	0	0	0	0	0	0	0
S1_96351778	C/G	2	44146147	0.2889	0	0	0	0	0	2	0	0	0	2	0	2	2	0	0	2	2	0	0	2	0	0	2	2	2	0	0	0	0	2	2	2	2	0	2	0	0	0	0	0	0	0	0	0	0
S1_96353842	T/C	2	44148211	0.2944	0	0	0	0	0	2	0	0	0	2	0	2	2	0	0	2	2	0	0	2	0	0	2	2	2	0	0	0	0	2	2	2	2	0	2	0	0	0	0	0	0	0	0	0	0
S1_96368052	T/C	2	44162421	0.3778	0	0	0	0	2	2	2	0	0	2	0	0	2	2	0	2	2	2	0	2	0	0	2	2	2	0	0	0	0	2	2	2	2	2	2	0	2	0	0	0	0	2	2	0	0
S1_96405915	A/T	2	44200284	0.1000	0	0	0	0	2	0	2	0	0	0	0	0	0	2	0	0	0	2	0	0	0	0	0	0	0	0	0	0	0	0	0	0	0	2	0	0	2	0	0	0	0	2	2	0	0
S1_96449560	A/G	2	44243929	0.1000	0	0	0	0	2	0	2	0	0	0	0	0	0	2	0	0	0	2	0	0	0	0	0	0	0	0	0	0	0	0	0	0	0	2	0	0	2	0	0	0	0	2	2	0	0
S1_96468768	G/A	2	44263137	0.1000	0	0	0	0	2	0	2	0	0	0	0	0	0	2	0	0	0	2	0	0	0	0	0	0	0	0	0	0	0	0	0	0	0	2	0	0	2	0	0	0	0	2	2	0	0
S1_96502156	G/A	2	44296525	0.3889	0	0	0	0	2	2	2	0	0	2	0	2	2	2	0	2	2	2	0	2	0	0	2	2	2	0	0	0	0	2	2	2	2	2	2	0	2	0	0	0	0	2	2	0	0
S1_96502181	A/C	2	44296550	0.3944	0	0	0	0	2	2	2	0	0	2	0	2	2	2	0	2	2	2	0	2	0	0	2	2	2	0	0	0	0	2	2	2	2	2	2	0	2	0	0	0	0	2	2	0	0
S1_96524676	T/A	2	44319045	0.1000	0	0	0	0	2	0	2	0	0	0	0	0	0	2	0	0	0	2	0	0	0	0	0	0	0	0	0	0	0	0	0	0	0	2	0	0	2	0	0	0	0	2	2	0	0
S1_96543752	T/G	2	44338121	0.3278	0	0	0	0	0	2	0	0	0	2	0	2	2	0	0	2	2	0	0	2	0	0	2	2	2	0	0	0	0	2	2	2	2	0	2	0	0	0	0	0	0	0	0	0	0
S1_96543821	C/T	2	44338190	0.3222	0	0	0	0	0	2	0	0	0	2	0	2	2	0	0	2	2	0	0	2	0	0	2	2	2	0	0	0	0	2	2	2	2	0	2	0	0	0	0	0	0	0	0	0	0
S1_96543902	G/A	2	44338271	0.3278	0	0	0	0	0	2	0	0	0	2	0	2	2	0	0	2	2	0	0	2	0	0	2	2	2	0	0	0	0	2	2	2	2	0	2	0	0	0	0	0	0	0	0	0	0
S1_96543913	G/T	2	44338282	0.3278	0	0	0	0	0	2	0	0	0	2	0	2	2	0	0	2	2	0	0	2	0	0	2	2	2	0	0	0	0	2	2	2	2	0	2	0	0	0	0	0	0	0	0	0	0
S1_96548879	T/C	2	44343248	0.1056	0	0	0	0	2	0	2	0	0	0	0	0	0	2	0	0	0	2	0	0	0	0	0	0	0	0	0	0	0	0	0	0	0	2	0	0	2	0	0	0	0	2	2	0	0
S1_96579714	T/C	2	44374083	0.4333	0	0	0	0	2	2	2	0	0	2	0	2	2	2	0	2	2	2	0	2	0	0	2	2	2	0	0	0	0	2	2	2	2	2	2	0	2	0	0	0	0	2	2	0	0
S1_96579741	G/A	2	44374110	0.4333	0	0	0	0	2	2	2	0	0	2	0	2	2	2	0	2	2	2	0	2	0	0	2	2	2	0	0	0	0	2	2	2	2	2	2	0	2	0	0	0	0	2	2	0	0
S1_96579783	T/C	2	44374152	0.4278	0	0	0	0	2	2	2	0	0	2	0	2	2	2	0	2	2	2	0	2	0	0	2	2	2	0	0	0	0	2	2	2	2	2	2	0	2	0	0	0	0	2	2	0	0
S1_96628912	T/A	2	44423281	0.3667	0	0	0	0	2	0	2	0	0	2	0	2	2	2	0	0	0	2	0	2	0	0	2	2	2	0	0	0	0	2	2	2	2	2	2	0	2	0	0	0	0	2	2	0	0
S1_96634030	A/T	2	44428399	0.3667	0	0	0	0	2	0	2	0	0	2	0	2	2	2	0	0	0	2	0	2	0	0	2	2	2	0	0	0	0	2	2	2	2	2	2	0	2	0	0	0	0	2	2	0	0
S1_96634058	T/C	2	44428427	0.2667	0	0	0	0	0	0	0	0	0	2	0	2	2	0	0	0	0	0	0	2	0	0	2	2	2	0	0	0	0	2	2	2	2	0	2	0	0	0	0	0	0	0	0	0	0
S1_96662568	G/C	2	44456937	0.1000	0	0	0	0	2	0	2	0	0	0	0	0	0	2	0	0	0	2	0	0	0	0	0	0	0	0	0	0	0	0	0	0	0	2	0	0	2	0	0	0	0	2	2	0	0
S1_96662576	T/C	2	44456945	0.1000	0	0	0	0	2	0	2	0	0	0	0	0	0	2	0	0	0	2	0	0	0	0	0	0	0	0	0	0	0	0	0	0	0	2	0	0	2	0	0	0	0	2	2	0	0
S1_96662593	G/T	2	44456962	0.1000	0	0	0	0	2	0	2	0	0	0	0	0	0	2	0	0	0	2	0	0	0	0	0	0	0	0	0	0	0	0	0	0	0	2	0	0	2	0	0	0	0	2	2	0	0
S1_96811251	C/T	2	44605620	0.1056	0	0	0	0	2	0	2	0	0	0	0	0	0	2	0	0	0	2	0	0	0	0	0	0	0	0	0	0	0	0	0	0	0	2	0	0	2	0	0	0	0	2	2	0	0
S1_96834356	G/T	2	44628725	0.1000	0	0	0	0	2	0	2	0	0	0	0	0	0	2	0	0	0	2	0	0	0	0	0	0	0	0	0	0	0	0	0	0	0	2	0	0	2	0	0	0	0	2	2	0	0
S1_96843158	C/T	2	44637527	0.1556	0	2	2	0	0	0	0	2	2	0	0	0	0	0	2	0	0	0	0	0	0	2	0	0	0	2	0	0	0	0	0	0	0	0	0	0	0	0	0	0	0	0	0	0	2
S1_97068207	C/G	2	44862576	0.4389	0	2	2	0	0	0	0	2	2	2	0	2	2	0	2	0	0	0	0	2	0	2	2	2	2	2	2	0	2	2	2	2	2	0	2	0	0	0	0	0	0	0	0	0	2
S1_97068225	T/C	2	44862594	0.4556	2	0	0	2	0	2	0	0	0	0	2	0	0	0	0	2	2	0	2	0	2	0	0	0	0	0	0	2	0	0	0	0	0	0	0	2	0	2	2	2	2	0	0	2	0
S1_97071639	G/C	2	44866008	0.1000	0	0	0	0	2	0	2	0	0	0	0	0	0	2	0	0	0	2	0	0	0	0	0	0	0	0	0	0	0	0	0	0	0	2	0	0	2	0	0	0	0	2	2	0	0
S1_97071646	T/C	2	44866015	0.1000	0	0	0	0	2	0	2	0	0	0	0	0	0	2	0	0	0	2	0	0	0	0	0	0	0	0	0	0	0	0	0	0	0	2	0	0	2	0	0	0	0	2	2	0	0
S1_97071648	C/G	2	44866017	0.1000	0	0	0	0	2	0	2	0	0	0	0	0	0	2	0	0	0	2	0	0	0	0	0	0	0	0	0	0	0	0	0	0	0	2	0	0	2	0	0	0	0	2	2	0	0
S1_97263587	G/A	2	45057956	0.0944	0	0	0	0	2	0	2	0	0	0	0	0	0	0	0	0	0	2	0	0	0	0	0	0	0	0	0	0	0	0	0	0	0	2	0	0	2	0	0	0	0	2	2	0	0
S1_97263588	C/T	2	45057957	0.0944	0	0	0	0	2	0	2	0	0	0	0	0	0	0	0	0	0	2	0	0	0	0	0	0	0	0	0	0	0	0	0	0	0	2	0	0	2	0	0	0	0	2	2	0	0
S1_97308116	A/T	2	45102485	0.2222	0	0	0	0	0	0	0	0	2	0	0	0	2	0	2	0	0	0	0	2	0	0	2	2	2	0	0	2	2	0	2	2	2	0	2	0	0	0	0	0	0	0	0	0	0
S1_97322544	A/G	2	45116913	0.0889	0	0	0	0	2	0	2	0	0	0	0	0	0	2	0	0	0	0	0	0	0	0	0	0	0	0	0	0	0	0	0	0	0	2	0	0	2	0	0	0	0	2	2	0	0
S1_97335641	T/C	2	45130010	0.4889	0	0	0	2	0	2	0	0	2	0	0	2	2	0	2	2	2	0	2	2	2	0	2	0	0	0	0	0	2	0	0	0	0	0	0	0	0	2	2	2	2	0	0	0	0
S1_97335759	G/A	2	45130128	0.4889	0	0	0	2	0	2	0	0	2	0	0	2	2	0	2	2	2	0	2	2	2	0	2	0	0	0	0	0	2	0	0	0	0	0	0	0	0	2	2	2	2	0	0	0	0
S1_97338311	C/G	2	45132680	0.1056	0	0	0	0	2	0	2	0	0	0	0	0	0	2	0	0	0	2	0	0	0	0	0	0	0	0	0	0	0	0	0	0	0	2	0	0	2	0	0	0	0	2	2	0	0
S1_97338314	C/G	2	45132683	0.1056	0	0	0	0	2	0	2	0	0	0	0	0	0	2	0	0	0	2	0	0	0	0	0	0	0	0	0	0	0	0	0	0	0	2	0	0	2	0	0	0	0	2	2	0	0
S1_97367459	T/C	2	45161828	0.2667	2	0	2	0	2	0	2	0	0	0	2	0	0	2	0	0	0	2	0	0	0	0	0	0	0	0	0	0	0	2	0	0	0	2	0	2	2	0	0	0	0	2	2	2	0
S1_97367471	G/A	2	45161840	0.2611	2	0	2	0	2	0	2	0	0	0	2	0	0	2	0	0	0	2	0	0	0	0	0	0	0	0	0	0	0	2	0	0	0	2	0	2	2	0	0	0	0	2	2	2	0
S1_97397647	G/A	2	45192016	0.1000	0	0	0	0	2	0	2	0	0	0	0	0	0	2	0	0	0	2	0	0	0	0	0	0	0	0	0	0	0	0	0	0	0	2	0	0	2	0	0	0	0	2	2	0	0
S1_97397653	T/A	2	45192022	0.1000	0	0	0	0	2	0	2	0	0	0	0	0	0	2	0	0	0	2	0	0	0	0	0	0	0	0	0	0	0	0	0	0	0	2	0	0	2	0	0	0	0	2	2	0	0
S1_97433143	A/G	2	45227512	0.1000	0	0	0	0	2	0	2	0	0	0	0	0	0	2	0	0	0	2	0	0	0	0	0	0	0	0	0	0	0	0	0	0	0	2	0	0	2	0	0	0	0	2	2	0	0
S1_97467427	C/A	2	45261796	0.1111	0	0	0	0	2	0	2	0	0	0	0	0	0	2	0	0	0	2	0	0	0	0	0	0	0	0	0	0	0	0	0	0	0	2	0	0	2	0	0	0	0	2	2	0	0
S1_97473342	T/C	2	45267711	0.1000	0	0	0	0	2	0	2	0	0	0	0	0	0	2	0	0	0	2	0	0	0	0	0	0	0	0	0	0	0	0	0	0	0	2	0	0	2	0	0	0	0	2	2	0	0
S1_97545066	C/T	2	45339435	0.0944	0	0	0	0	2	0	0	0	0	0	0	0	0	2	0	0	0	2	0	0	0	0	0	0	0	0	0	0	0	0	0	0	0	2	0	0	2	0	0	0	0	2	2	0	0
S1_97545140	C/A	2	45339509	0.1056	0	2	2	0	0	0	0	2	0	0	0	0	0	0	0	0	0	0	0	0	0	0	0	0	0	0	0	0	0	0	0	0	0	0	0	0	0	0	0	0	0	0	0	0	0
[truncated: 8,363 more rows]
[truncated: 135 more columns]
